# Supplementary material for: Bibliometric Analysis of Nature-Based Therapy Research
Source: Healthcare (Basel). 2023 Apr 27;11(9):1249. doi: 10.3390/healthcare11091249 (PMC10178870; doi:10.3390/healthcare11091249)
Supplement: Supplementary file 1 [file healthcare-11-01249-s001.zip]

Archive with 3 entries (3 files):
- SUPP Document Dataset.txt
- SUPP Table S1.pdf
- SUPP Table S2.pdf
