# Supplementary material for: Bibliometric Analysis of Nature-Based Therapy Research
Source: Healthcare (Basel). 2023 Apr 27;11(9):1249. doi: 10.3390/healthcare11091249 (PMC10178870; doi:10.3390/healthcare11091249)
Supplement: Supplementary file 1 [file healthcare-11-01249-s001.zip › SUPP Document Dataset.txt]

FN Clarivate Analytics Web of Science
VR 1.0
PT J
AU COLE, E
   ERDMAN, E
   ROTHBLUM, ED
AF COLE, E
   ERDMAN, E
   ROTHBLUM, ED
TI WILDERNESS THERAPY FOR WOMEN - THE POWER OF ADVENTURE - INTRODUCTION
SO WOMEN & THERAPY
LA English
DT Article
C1 UNIV VERMONT,DEPT PSYCHOL,BURLINGTON,VT 05405.
C3 University of Vermont
RP COLE, E (corresponding author), PRESCOTT COLL,MASTER ARIS PROGRAM,PRESCOTT,AZ, USA.
CR BYRD B, 1977, UNPUB DANGER WAY JOY
   Gass M.A., 1993, ADVENTURE THERAPY TH
   GERSTEIN J, 1993, DIRECTORY EXPERIENTI
   GILLIS HL, 1993, ANNOTATED BIBLIO ADV
   GOPNIK A, 1993, NEW YORKER      1025, P86
   LEGUIN U, 1983, DANCING EDGE WORLD T
   RICH A, 1978, DREAM OF COMMON LANG
   RYAN L, 1992, NO LIGHTS, V8, P27
NR 8
TC 2
Z9 2
U1 0
U2 2
PU HAWORTH PRESS INC
PI BINGHAMTON
PA 10 ALICE ST, BINGHAMTON, NY 13904-1580
SN 0270-3149
J9 WOMEN THER
JI Women Ther.
PY 1994
VL 15
IS 3-4
BP 1
EP 8
DI 10.1300/J015v15n03_01
PG 8
WC Psychology, Multidisciplinary; Women's Studies
WE Social Science Citation Index (SSCI)
SC Psychology; Women's Studies
GA QA041
UT WOS:A1994QA04100001
DA 2022-09-13
ER

PT J
AU Harper, NJ
AF Harper, Nevin J.
TI Wilderness therapy, therapeutic camping and adventure education in children
   and youth care literature: A scoping review
SO children AND YOUTH SERVICES REVIEW
LA English
DT Review
DE Scoping review; children and youth care; Wilderness therapy; Therapeutic
   camping; Adventure therapy; Outdoor adventure; Ethics
ID ETHICAL CONSIDERATIONS; RELATIONSHIP VARIABLES; TREATMENT OUTCOMES;
   PHYSICAL-ACTIVITY; HEALTH-BENEFITS; METAANALYSIS; adolescents; IMPACT;
   EXPERIENCES; PROGRAMS
AB Background and objectives: Credible empirical support for the therapeutic potential and positive outcomes associated with outdoor adventure approaches for children, youth and families has grown in the past decade. Historically, children and youth care practice has included therapeutic camps, adventure sport and outdoor recreation although this reality is not reflected in the training and education of practitioners. The purposes of this scoping review were to identify and articulate the extant literature of outdoor adventure programs and approaches found in children and youth care literature between January 1997 and March 2017.
   Method: Periodical selection and subsequent publication selection were conducted within Ulrichsweb utilizing specific inclusion/exclusion criteria, search words and abstract reviews. As a scoping review, study type and quality were not used for inclusion criteria thereby opening the review up to peer-reviewed English language publications of research, conceptual development, and program evaluations and descriptions.
   Results: Out of a total of 9731 periodicals identified in the first selection phase, only 25 met the inclusion criteria and are presented herein as home to children and youth care literature. Of 291 publications found within the children and youth care literature in the first selection phase, only 63 empirical and conceptual publications met the final inclusion criteria for review. Three thematic areas of practice and research emerged from analysis of included publications: (1) wilderness and adventure therapy, (2) therapeutic camping, and (3) adventure education and physical activity. These three content areas are explored and discussed in consideration of children and youth care context and practice, providing the basis for a synopsis and recommendations for practice and future research.
   Conclusions: This review identifies a need to more clearly identify and articulate outdoor adventure practices as they relate to children and youth care practice. Considering children and youth care's historical linkages to therapeutic camps and outdoor adventure activity, findings of this review suggest these approaches are underrepresented in the field's literature outside of the United States, potentially underappreciated in practice, and as an area requiring specific training and research. While research outcomes in outdoor adventure approaches to children and youth care appear positively robust, ethical concerns in wilderness therapy practice are identified and deserve further attention.
C1 [Harper, Nevin J.] Univ Victoria, Sch children & Youth Care, STN CSC, POB 1700, Victoria, BC V8W 2Y2, Canada.
C3 University of Victoria
RP Harper, NJ (corresponding author), Univ Victoria, Sch children & Youth Care, STN CSC, POB 1700, Victoria, BC V8W 2Y2, Canada.
EM njharper@uvic.ca
RI Harper, Nevin/AAJ-5920-2021
OI Harper, Nevin/0000-0002-7828-2349
CR Ang RP, 2014, J adolescents, V37, P771, DOI 10.1016/j.adolescents.2014.05.003
   Annerstedt M, 2011, SCAND J PUBLIC HEALT, V39, P371, DOI 10.1177/1403494810396400
   Arieli M., 2001, children YOUTH CARE FOR, V30, P403, DOI DOI 10.1023/A:1015321302983
   Arksey H., 2005, INT J SOC RES METHOD, V8, P19, DOI [10.1080/1364557032000119616, DOI 10.1080/1364557032000119616]
   Becker S., 2016, ENCY adolescents, V2nd
   Becker SP, 2010, children YOUTH CARE FOR, V39, P47, DOI 10.1007/s10566-009-9085-7
   Beker J, 2001, children YOUTH CARE FOR, V30, P443, DOI DOI 10.1023/A:1015329501206
   Bettmann JE, 2014, RESID TREAT children YO, V31, P155, DOI 10.1080/0886571X.2014.943554
   Bettmann JE, 2011, RESID TREAT children YO, V28, P192, DOI 10.1080/0886571X.2011.596735
   Bettmann JE, 2016, J children FAM STUD, V25, P2659, DOI 10.1007/s10826-016-0439-0
   Bettmann JE, 2011, children YOUTH CARE FOR, V40, P499, DOI 10.1007/s10566-011-9146-6
   Bowen J.D., 2013, OPEN PSYCHOL J, V6, P28, DOI [10.2174/1874350120130802001, DOI 10.2174/1874350120130802001]
   Bratman GN, 2015, P NATL ACAD SCI USA, V112, P8567, DOI 10.1073/pnas.1510459112
   Brendtro K.L., 2007, RECLAIMING children, V16, P2
   Brendtro L., 1990, RECLAIMING YOUTH RIS
   Brendtro L. K., 2016, THRIVING children YO, V1, P1
   Brofenbrenner U., 1979, ECOLOGY HUMAN DEV EX
   Canadian Council of children and Youth Care Associations, 2008, DEF children YOUTH CAR
   Carpenter C, 2016, ROUT INT HANDB, P59
   Carty E., 2017, children YOUTH CARE SE
   children and Youth Care Certification Board, 2010, COMP PROF children YOUT
   Church Council on Justice and Corrections, 1996, SAT JUST SAF COMM OP
   Combs KM, 2016, children YOUTH CARE FOR, V45, P353, DOI 10.1007/s10566-015-9331-0
   Coon JT, 2011, ENVIRON SCI TECHNOL, V45, P1761, DOI 10.1021/es102947t
   Cooper T., 2007, RECLAIMING children, V16, P40
   Davis-Berman J., 2002, J EXPT ED, V25, P305, DOI DOI 10.1177/105382590202500209
   de Valk S, 2016, ADOLESC RES REV, V1, P195, DOI 10.1007/s40894-016-0029-9
   Derksen T, 2010, INT J children YOUTH FA, V1, P326
   Dimock H. S., 1939, CAMPING CHARACTER
   Duerden MD, 2012, J adolescents RES, V27, P183, DOI 10.1177/0743558411417869
   Durkin R., 1988, RESIDENTIAL TREATMEN, V6, P63, DOI [https://doi.org/10.1300/J007v06n01_07, DOI 10.1300/J007V06N0107]
   Durkin R., 1989, GROUP CARE children, P297
   Ehrenreich-May J, 2011, children YOUTH CARE FOR, V40, P435, DOI 10.1007/s10566-011-9148-4
   Farber MLZ, 2007, children ADOLESC SOC WO, V24, P385, DOI 10.1007/s10560-007-0090-0
   Ferguson R, 1993, PROFESSIONAL children Y
   Fewster G., 1993, PROFESSIONAL children Y, P9
   Flavin M, 1996, KURT HAHNS SCH LEGA
   Gass M., 2012, ADVENTURE THERAPY TH
   Gharabaghi K., 2014, RELATIONAL children YOU, V27, P6
   Gillard A, 2016, children YOUTH SERV REV, V65, P112, DOI 10.1016/j.childrenyouth.2016.04.001
   Gillard A, 2013, children YOUTH SERV REV, V35, P890, DOI 10.1016/j.childrenyouth.2013.02.017
   Gillis HL, 2008, RESID TREAT children YO, V25, P227, DOI 10.1080/08865710802429689
   Gillis HL, 2016, children YOUTH CARE FOR, V45, P851, DOI 10.1007/s10566-016-9360-3
   Hall M., 2007, RECLAIMING children, V16, P14
   Harper N., 2009, CONNECTING ESSENCE A
   Harper N. J., 2006, THERAPEUTIC COMMUNIT, V27, P524
   Harper N. J., 2007, children YOUTH CARE FOR, V36, P111, DOI [10.1007/s10566-007-9035-1, DOI 10.1007/S10566-007-9035-1]
   Harper N. J., 2008, INT J children FAMILY W, V1, P19
   Harper NJ, 2009, J ADVENTURE EDUC OUT, V9, P45, DOI 10.1080/14729670802460866
   Harper NJ., 2015, ADVENTURE PROGRAMMIN, P221
   Hill M., 2004, children YOUTH SERVICES, V25, P211
   Howell J. N, 2007, RECLAIMING children, V16, P45
   James A. B, 2008, RECLAIMING children, V17, P4
   Jenson J. M., 1989, GROUP CARE children, P145
   Jones C. D., 2004, RESIDENTIAL TREATMEN, V22, P53, DOI DOI 10.1300/J007V22N02
   Karver MS, 2006, CLIN PSYCHOL REV, V26, P50, DOI 10.1016/j.cpr.2005.09.001
   Khan KS, 2003, J ROY SOC MED, V96, P118, DOI 10.1258/jrsm.96.3.118
   Krippendorff K., 2004, CONTENT ANAL
   Krueger M., 2002, children YOUTH CARE FOR, V31, P13, DOI DOI 10.1023/A:1015399103466
   Kutz G.D., 2007, GAO08146T
   Levac D, 2010, IMPLEMENT SCI, V5, DOI 10.1186/1748-5908-5-69
   Lewis SF, 2013, children ADOL MENT H-UK, V18, P33, DOI 10.1111/j.1475-3588.2012.00657.x
   Loughmiller C., 1978, KIDS TROUBLE ADVENTU
   Loughmiller G. C., 2007, RECLAIMING children, V16, P9
   Lubans DR, 2012, children ADOL MENT H-UK, V17, P2, DOI 10.1111/j.1475-3588.2011.00623.x
   Magle-Haberek NA, 2012, RESID TREAT children YO, V29, P202, DOI 10.1080/0886571X.2012.697433
   Maller C, 2006, HEALTH PROMOT INT, V21, P45, DOI 10.1093/heapro/dai032
   Marchand G., 2008, J EXPERIENTIAL ED, V30, P286
   Marchand G, 2013, RESID TREAT children YO, V30, P55, DOI 10.1080/0886571X.2013.751809
   Margalit D, 2014, children YOUTH CARE FOR, V43, P181, DOI 10.1007/s10566-013-9234-x
   Marlowe J. M., 2009, RECLAIMING children, V18, P3
   McEachron Gail, 2014, J children adolescents T, V7, P63
   Michalski J., 2003, children ADOLESC SOC WO, V20, P53, DOI DOI 10.1023/A:1021467503588
   Mishna F., 2001, SOC WORK GROUPS, V24, P123
   MITCHELL M., 2007, RECLAIMING children, V16, P22
   Mutz M, 2016, J adolescents, V49, P105, DOI 10.1016/j.adolescents.2016.03.009
   Natural J., 2008, RECLAIMING children, V17, P23
   Natural J., 2007, RECLAIMING children, V16, P49
   NICHOLS G, 1999, J YOUTH STUD, V2, P101
   Norton C. L., 2017, J children adolescents T, P1
   Paquette J, 2014, RESID TREAT children YO, V31, P230, DOI 10.1080/0886571X.2014.944024
   PELLEGRINI AD, 1992, J adolescents, V15, P241, DOI 10.1016/0140-1971(92)90028-4
   Pence A. R., 1988, ECOLOGICAL RES children
   Peters MDJ, 2015, INT J EVID-BASED HEA, V13, P141, DOI 10.1097/XEB.0000000000000050
   Redl F., 1966, WE DEAL children
   Redl F., 1957, THE AGGRESSIVE children
   Redl F, 1947, NERV children, V6, P139
   Richards K, 2011, J ADVENTURE EDUC OUT, V11, P83, DOI 10.1080/14729679.2011.632877
   Ritchie SD, 2016, J EXP EDUC, V39, P303, DOI 10.1177/1053825916655443
   Romi S., 2004, children YOUTH CARE FOR, V33, P115, DOI [10.1023/B:CCAR.0000019634.47226, DOI 10.1023/B:CCAR.0000019634.47226.AB, DOI 10.1023/B:CCAR.0000019634.47226]
   Russell K., 2002, children YOUTH CARE FOR, DOI DOI 10.1023/A:1021110417119
   Russell K. C., 2003, children YOUTH CARE FOR, V32, P355, DOI DOI 10.1023/B:CCAR.0000004507.12946.7E
   Russell KC, 2005, children YOUTH CARE FOR, V34, P209, DOI DOI 10.1007/S10566-005-3470-7
   Schuler N., 2006, RECLAIMING children, V15, P103
   Scott D. C., 2006, INT SCOUTING COLLECT, V6, P10
   Scott DA, 2010, children YOUTH CARE FOR, V39, P63, DOI 10.1007/s10566-009-9090-x
   Shanahan DF, 2015, BIOSCIENCE, V65, P476, DOI 10.1093/biosci/biv032
   Shepard B, 2012, CAN J FAM YOUTH, V4, P79, DOI 10.29173/cjfy16519
   Shirk SR, 2003, J CONSULT CLIN PSYCH, V71, P452, DOI 10.1037/0022-006X.71.3.452
   STOKOLS D, 1992, AM PSYCHOL, V47, P6, DOI 10.1037/0003-066X.47.1.6
   Strother M. A., 2007, RECLAIMING children, V16, P17
   Sullivan MA, 2008, AM J ADDICTION, V17, P36, DOI 10.1080/10550490701756369
   Taylor AF, 2009, J ATTEN DISORD, V12, P402, DOI 10.1177/1087054708323000
   Thompson M, 2009, ECOPSYCHOLOGY, V1, P32, DOI [10.1089/eco.2008.0007, DOI 10.1089/ECO.2008.0007]
   Thurber CA, 2007, J YOUTH adolescents, V36, P241, DOI 10.1007/s10964-006-9142-6
   Tucker A. R., 2009, SOC WORK GROUPS, V32, P315, DOI DOI 10.1080/01609510902874594
   Tucker AR, 2014, RESID TREAT children YO, V31, P135, DOI 10.1080/0886571X.2014.918446
   Tucker AR, 2015, children YOUTH CARE FOR, V44, P671, DOI 10.1007/s10566-015-9301-6
   Tucker AR, 2013, children YOUTH CARE FOR, V42, P155, DOI 10.1007/s10566-012-9190-x
   Ungar M., 2005, J SOC WORK LOND, V5, P319, DOI [DOI 10.1177/1468017305058938, 10.1177/1468017305058938]
   Valaitis Ruta, 2012, Prim Health Care Res Dev, V13, P219, DOI 10.1017/S1463423611000594
   van Vugt ES, 2013, children YOUTH SERV REV, V35, P162, DOI 10.1016/j.childrenyouth.2012.09.022
   Walker AN, 2010, children YOUTH CARE FOR, V39, P305, DOI 10.1007/s10566-010-9110-x
   Walsh J., 2007, RECLAIMING children, V16, P36
   Ware M., 2015, STM REPORT OVERVIEW
   White LC, 2016, J children FAM STUD, V25, P3034, DOI 10.1007/s10826-016-0474-x
   Wilson SJ, 2000, EVAL PROGRAM PLANN, V23, P1, DOI 10.1016/S0149-7189(99)00040-3
   Wu YP, 2011, children YOUTH CARE FOR, V40, P121, DOI 10.1007/s10566-010-9123-5
   [No title captured]
   [No title captured]
NR 120
TC 27
Z9 27
U1 2
U2 48
PU PERGAMON-ELSEVIER SCIENCE LTD
PI OXFORD
PA THE BOULEVARD, LANGFORD LANE, KIDLINGTON, OXFORD OX5 1GB, ENGLAND
SN 0190-7409
EI 1873-7765
J9 children YOUTH SERV REV
JI children. Youth Serv. Rev.
PD DEC
PY 2017
VL 83
BP 68
EP 79
DI 10.1016/j.childrenyouth.2017.10.030
PG 12
WC Family Studies; Social Work
WE Social Science Citation Index (SSCI)
SC Family Studies; Social Work
GA FR3MS
UT WOS:000418971400009
DA 2022-09-13
ER

PT J
AU Milligan, C
   Chalfont, G
   Kaley, A
   Lobban, F
AF Milligan, Christine
   Chalfont, Garuth
   Kaley, Alex
   Lobban, Fiona
TI Wilderness as therapeutic landscapes in later life: Towards an
   understanding of place-based mechanisms for wellbeing through
   nature-adventure activity
SO SOCIAL SCIENCE & MEDICINE
LA English
DT Article
DE therapeutic landscapes; Later life; Nature-adventure activity;
   Wilderness; Mechanisms
ID green space; HEALTH; BLUE; RESTORATION; RECOVERY; VIEW
AB While there is considerable evidence that therapeutic landscapes have a positive impact on wellbeing, we know little about the mechanisms through which this impact occurs. In this paper we go some way toward addressing this gap. Drawing on in-depth interview with 12 people aged between 52 and 75 years of age, who are engaged in nature-adventure activity in the UK, we focus on what they understand by 'wilderness'; their experiences of nature-adventure in wilderness settings; and the impact of these experiences on their wellbeing. Moving beyond the largely behavioural focus of laboratory-based studies prevalent within environmental psychology, we highlight the importance of understanding the role of the contextual in the therapeutic relationship. That is, how relational, embodied, social, lifecourse and/or cultural factors that are constitutive of wilderness environments impact wellbeing for those engaged in nature-adventure activity in later life. In doing so, we map out a working model of the mechanisms that impact wellbeing within this context. Our data suggest that there is no one single mechanism, rather we need to think about a range of mechanisms, often operating across a series of spectra (active/passive; safety/risk; alone/socially etc) and importantly, each are connected to place. Hence, we suggest, that where that activity takes place is instrumental for wellbeing.
C1 [Milligan, Christine; Chalfont, Garuth; Kaley, Alex; Lobban, Fiona] Univ Lancaster, Fac Hlth & Med, Div Hlth Res, Sir John Fisher Dr, Lancaster LA1 4AT, England.
C3 Lancaster University
RP Milligan, C (corresponding author), Univ Lancaster, Fac Hlth & Med, Div Hlth Res, Sir John Fisher Dr, Lancaster LA1 4AT, England.
EM c.milligan@lancaster.ac.uk
OI Chalfont, Garuth/0000-0001-7831-8391; Milligan,
   Christine/0000-0002-8675-7244; Lobban, Fiona/0000-0001-6594-4350
CR Astbury B, 2010, AM J EVAL, V31, P363, DOI 10.1177/1098214010371972
   Barton J, 2010, ENVIRON SCI TECHNOL, V44, P3947, DOI 10.1021/es903183r
   Bell SL, 2014, HEALTH PLACE, V30, P287, DOI 10.1016/j.healthplace.2014.10.005
   Boyes M, 2013, AGEING SOC, V33, P644, DOI 10.1017/S0144686X12000165
   Bragg R, 2017, NATURAL ENGLAND COMM
   Braun V., 2012, THEMATIC ANAL, P57, DOI 10.1037/13620-004
   Buckley R, 2020, ANN LEIS RES, V23, P92, DOI 10.1080/11745398.2018.1483734
   Carter S., 1995, P GIS RES UK
   Cater CI, 2006, TOURISM MANAGE, V27, P317, DOI 10.1016/j.tourman.2004.10.005
   Coutts Christopher, 2016, GREEN INFRASTRUCTURE
   Dionigi R.A., 2010, LSA PUBS, V108, P59
   DiPietro L, 2018, J GERONTOL A-BIOL, V73, P532, DOI 10.1093/gerona/glx122
   Ewert A., 1989, OUTDOOR ADVENTURE PU, P61
   Finlay J, 2015, HEALTH PLACE, V34, P97, DOI 10.1016/j.healthplace.2015.05.001
   Foley R, 2015, HEALTH PLACE, V35, P218, DOI 10.1016/j.healthplace.2014.09.015
   Gomez-Pinilla F, 2013, COMPR PHYSIOL, V3, P403, DOI 10.1002/cphy.c110063
   Havlick DG, 2021, SOC SCI MED, V268, DOI 10.1016/j.socscimed.2020.113540
   Hickman M., 2015, ENVIGOGIKA, V10, P1
   Howarth Michelle, 2020, Br J Community Nurs, V25, P294, DOI 10.12968/bjcn.2020.25.6.294
   Humberstone B, 2012, IDENTITIES CULTURES, P159
   Humberstone B, 2011, LEISURE STUD, V30, P495, DOI 10.1080/02614367.2011.602421
   Kaplan R., 1998, PEOPLE MIND DESIGN M
   Kearns RA, 2000, SOC SCI MED, V51, P1047, DOI 10.1016/S0277-9536(00)00020-4
   Kearns R, 2020, HEALTH PLACE, V61, DOI 10.1016/j.healthplace.2019.102224
   Kim G, 2019, SUSTAIN CITIES SOC, V48, DOI 10.1016/j.scs.2019.101562
   Korpela K, 2002, J ENVIRON PSYCHOL, V22, P387, DOI 10.1006/jevp.2002.0277
   Lee DC, 2017, PROG CARDIOVASC DIS, V60, P45, DOI 10.1016/j.pcad.2017.03.005
   Loureiro A., 2017, GREEN EXERCISE HLTH
   Lymeus F, 2018, CONSCIOUS COGN, V59, P40, DOI 10.1016/j.concog.2018.01.008
   Milligan C, 2004, SOC SCI MED, V58, P1781, DOI 10.1016/S0277-9536(03)00397-6
   Milligan C, 2007, HEALTH PLACE, V13, P799, DOI 10.1016/j.healthplace.2007.01.005
   Mossabir R, 2021, SOC SCI MED, V279, DOI 10.1016/j.socscimed.2021.113980
   Ohly H, 2016, J TOXICOL ENV HEAL B, V19, P305, DOI 10.1080/10937404.2016.1196155
   Palka E., 1999, THERAPEUTIC LANDSCAP, P29, DOI DOI 10.1191/0309132505PH562PR
   Parsons R, 1998, J ENVIRON PSYCHOL, V18, P113, DOI 10.1006/jevp.1998.0086
   Pitt H, 2014, HEALTH PLACE, V27, P84, DOI 10.1016/j.healthplace.2014.02.006
   Priest S., 1986, J ADVENTURE ED, V3, P18
   Stevenson MP, 2018, J TOXICOL ENV HEAL B, V21, P227, DOI 10.1080/10937404.2018.1505571
   Stranger M., 1999, International Review for the Sociology of Sport, V34, P265, DOI 10.1177/101269099034003003
   Triguero-Mas M, 2015, ENVIRON INT, V77, P35, DOI 10.1016/j.envint.2015.01.012
   ULRICH RS, 1984, SCIENCE, V224, P420, DOI 10.1126/science.6143402
   van den Berg AE, 2003, J ENVIRON PSYCHOL, V23, P135, DOI 10.1016/S0272-4944(02)00111-1
   Van den Berg AE, 2017, FRONT PSYCHOL, V8, DOI 10.3389/fpsyg.2017.00268
   Vasileiou K, 2018, BMC MED RES METHODOL, V18, DOI 10.1186/s12874-018-0594-7
   Vassilev I, 2014, BMC PUBLIC HEALTH, V14, DOI 10.1186/1471-2458-14-719
   Vivar C, 2017, PHYSIOLOGY, V32, P410, DOI 10.1152/physiol.00017.2017
   Voelker S, 2015, HEALTH PLACE, V35, P196, DOI 10.1016/j.healthplace.2014.10.015
   Wheaton B, 2017, ANN LEIS RES, V20, P96, DOI 10.1080/11745398.2016.1167610
   Wilson A., 1992, CULTURE NATURE
   Wood L, 2017, HEALTH PLACE, V48, P63, DOI 10.1016/j.healthplace.2017.09.002
NR 50
TC 0
Z9 0
U1 4
U2 14
PU PERGAMON-ELSEVIER SCIENCE LTD
PI OXFORD
PA THE BOULEVARD, LANGFORD LANE, KIDLINGTON, OXFORD OX5 1GB, ENGLAND
SN 0277-9536
EI 1873-5347
J9 SOC SCI MED
JI Soc. Sci. Med.
PD NOV
PY 2021
VL 289
AR 114411
DI 10.1016/j.socscimed.2021.114411
EA OCT 2021
PG 9
WC Public, Environmental & Occupational Health; Social Sciences, Biomedical
WE Science Citation Index Expanded (SCI-EXPANDED); Social Science Citation Index (SSCI)
SC Public, Environmental & Occupational Health; Biomedical Social Sciences
GA WG9JD
UT WOS:000707305900020
PM 34634735
DA 2022-09-13
ER

PT J
AU Bowen, DJ
   Neill, JT
   Crisp, SJR
AF Bowen, Daniel J.
   Neill, James T.
   Crisp, Simon J. R.
TI Wilderness adventure therapy effects on the mental health of youth
   participants
SO EVALUATION AND PROGRAM PLANNING
LA English
DT Article
DE Adventure therapy; Mental health; Youth; Program evaluation; Youth
   development
ID COGNITIVE-BEHAVIORAL THERAPY; SCHEDULE-SHORT-FORM; adolescents
   DEPRESSION; YOUNG-PEOPLE; children; METAANALYSIS; OUTCOMES
AB Adventure therapy offers a prevention, early intervention, and treatment modality for people with behavioural, psychological, and psychosocial issues. It can appeal to youth-at-risk who are often less responsive to traditional psychotherapeutic interventions. This study evaluated Wilderness Adventure Therapy (WAT) outcomes based on participants' pre-program, post-program, and follow-up responses to self-report questionnaires. The sample consisted of 36 adolescents out-patients with mixed mental health issues who completed a 10-week, manualised WAT intervention. The overall short-term standardised mean effect size was small, positive, and statistically significant (0.26), with moderate, statistically significant improvements in psychological resilience and social self-esteem. Total short-term effects were within age-based adventure therapy meta-analytic benchmark 90% confidence intervals, except for the change in suicidality which was lower than the comparable benchmark. The short-term changes were retained at the three-month follow-up, except for family functioning (significant reduction) and suicidality (significant improvement). For participants in clinical ranges pre-program, there was a large, statistically significant reduction in depressive symptomology, and large to very large, statistically significant improvements in behavioural and emotional functioning. These changes were retained at the three-month follow-up. These findings indicate that WAT is as effective as traditional psychotherapy techniques for clinically symptomatic people. Future research utilising a comparison or wait-list control group, multiple sources of data, and a larger sample, could help to qualify and extend these findings. (C) 2016 The Authors. Published by Elsevier Ltd.
C1 [Bowen, Daniel J.; Neill, James T.] Univ Canberra, Ctr Appl Psychol, Locked Bag 1, Canberra, ACT 2601, Australia.
   [Crisp, Simon J. R.] Neo Psychol, 439A Riversdale Rd, Hawthorn East, Vic 3123, Australia.
C3 University of Canberra
RP Bowen, DJ (corresponding author), Univ Canberra, Ctr Appl Psychol, Locked Bag 1, Canberra, ACT 2601, Australia.
EM daniel@danielbowen.com.au; james.neill@canberra.edu.au;
   simon@neopsychology.com.au
RI Neill, James/AAA-8589-2021
OI Neill, James/0000-0003-0710-4550
CR Achenbach T.M., 1991, MANUAL YOUTH SELF RE
   Achenbach T.M., 2001, MANUAL ASEBA SCH AGE
   [Anonymous], 1981, SEI SELF ESTEEM INV
   Antony MM., 2010, HDB evaluation TREAT
   Australian Bureau of Statistics, 2007, NAT SURV MENT HLTH W
   Author Unknown, 2001, CORE FAMILY FUNCTION
   Barnett AG, 2005, INT J EPIDEMIOL, V34, P215, DOI 10.1093/ije/dyh299
   Barrett P. M., 2004, HDB INTERVENTIONS WO
   BECK AT, 1996, BECK DEPRESSION INVE
   Bennett DS, 2000, children FAM BEHAV THER, V22, P1, DOI 10.1300/J019v22n01_01
   Bowen D. J., 2013, METAANALYSIS ADVENTU
   Bowen J.D., 2013, OPEN PSYCHOL J, V6, P28, DOI [10.2174/1874350120130802001, DOI 10.2174/1874350120130802001]
   Campbell E. R., 2010, efficacy ART TH
   Cohen J., 1988, STAT POWER ANAL BEHA
   Crisp S.J.R., 2001, ADVENTURE CHALLENGE
   Crisp S. J. R., 1997, INT MODELS BEST PRAC
   Crisp S. J. R., 2000, INTRO SUPPORT VECTOR, V1, P331
   Crisp S. J. R., 2001, RESILIENCE QUE UNPUB
   Crisp S. J. R., 2004, GUIDELINES PRACTICE
   Crisp S. J. R., 1998, EXPLORING BOUNDARIES, P56
   Crisp S. J. R., 2003, TREATMENT EFFECTS GR
   Crisp S. J. R., 2014, SUBMISSION AUSTR HUM
   Crisp S. J. R., 1998, AUSTR J OUTDOOR ED, V3, P47
   Crisp S. J. R., 1998, AUSTR J OUTDOOR ED, V2, P17
   CRISP SJR, 2004, TREATMENT EFFECTIVEN
   Curtis NM, 2004, J FAM PSYCHOL, V18, P411, DOI 10.1037/0893-3200.18.3.411
   Department of Health and Ageing, 2013, NAT MENT HLTH REP 20
   Dowd Nancy E., 2006, HDB children CULTURE
   Ellis PD, 2010, ESSENTIAL GUIDE TO EFFECT SIZES: STATISTICAL POWER, META-ANALYSIS AND THE INTERPRETATION OF RESEARCH RESULTS, P1
   Enders GK., 2010, APPL MISSING DATA AN
   Farrington DP, 2003, AUST NZ J CRIMINOL, V36, P127, DOI 10.1375/000486503768293784
   Gass M., 2012, ADVENTURE THERAPY TH
   Gitman K., 2009, EFFECTS MUSIC THERAP
   Glasser SP., 2014, ESSENTIALS CLIN RES, P363
   Gold C, 2004, J children PSYCHOL PSYC, V45, P1054, DOI 10.1111/j.1469-7610.2004.t01-1-00298.x
   Gonzalez JE, 2004, J EMOT BEHAV DISORD, V12, P222, DOI 10.1177/10634266040120040301
   Graham J. W., 2012, MISSING DATA
   Greenberg MT, 2013, ANNU REV PUBL HEALTH, V34, P253, DOI 10.1146/annurev-publhealth-031811-124619
   Ipser JC, 2010, EVID BASED children HLT, V5, P555, DOI DOI 10.1002/EBCH.541
   James AC, 2015, COCHRANE DB SYST REV, DOI [10.1002/14651858.CD004690.pub4, 10.1002/14651858.CD004690.pub3]
   Kazdin AE, 1999, J CONSULT CLIN PSYCH, V67, P332, DOI 10.1037/0022-006X.67.3.332
   Kingston L., 1997, BRIEF INTERVENTION P
   Klein JB, 2007, J AM ACAD children PSY, V46, P1403, DOI 10.1097/chi.0b013e3180592aaa
   Knorth EJ, 2008, children YOUTH SERV REV, V30, P123, DOI 10.1016/j.childrenyouth.2007.09.001
   Landenberger N., 2005, J EXPT CRIMINOLOGY, V1, P451, DOI [10.1007/s11292-005-3541-7, DOI 10.1007/S11292-005-3541-7]
   Michael KD, 2002, CLIN PSYCHOL REV, V22, P247, DOI 10.1016/S0272-7358(01)00089-7
   Mrazek PJ., 1994, REDUCING RISKS MENTA
   Newes S. L, 2000, ADVENTURE BASED THER
   Norton C. L., ADVENTURE THERAPY GL
   Ozabaci N, 2011, children YOUTH SERV REV, V33, P1989, DOI 10.1016/j.childrenyouth.2011.05.027
   Patel Vikram, 2007, Lancet, V369, P1302, DOI 10.1016/S0140-6736(07)60368-7
   Perkins D.F., 2003, HDB PSYCHOL VOLUME 6, P373, DOI DOI 10.1097/CHI.0B013E31803065C7
   Randolph JJ, 2005, PRACTICAL evaluation, V10, P1, DOI DOI 10.7275/ZQWR-MX46
   Rickwood DJ, 2007, MED J AUSTRALIA, V187, pS35, DOI 10.5694/j.1326-5377.2007.tb01334.x
   Rohde P, 1996, SUICIDE LIFE-THREAT, V26, P272
   Rohde P, 2003, SUICIDE LIFE-THREAT, V33, P249, DOI 10.1521/suli.33.3.249.23216
   Rutter M., 2005, children adolescents PSY
   Rutter M., 2008, RUTTERS children ADOLES
   Sakinofsky I., 2007, CANADIAN J PSYCHI S1, V52, p1S
   Schafer JL, 2002, PSYCHOL METHODS, V7, P147, DOI 10.1037//1082-989X.7.2.147
   Schell L, 2012, EARLY INTERV PSYCHIA, V6, P407, DOI 10.1111/j.1751-7893.2011.00326.x
   Singh N, 2014, EDUC DEV PSYCHOL, V31, P47, DOI 10.1017/edp.2013.20
   Sukhodolsky DG, 2004, AGGRESS VIOLENT BEH, V9, P247, DOI 10.1016/j.avb.2003.08.005
   Tucker A. R., 2012, children YOUTH CARE FOR, V1, P25
   Villani S, 2001, J AM ACAD children PSY, V40, P392, DOI 10.1097/00004583-200104000-00007
   Weisz JR, 2006, PSYCHOL BULL, V132, P132, DOI 10.1037/0033-2909.132.1.132
   World Health Organization, 2001, WORLD HLTH REPORT 20
NR 67
TC 42
Z9 44
U1 4
U2 71
PU PERGAMON-ELSEVIER SCIENCE LTD
PI OXFORD
PA THE BOULEVARD, LANGFORD LANE, KIDLINGTON, OXFORD OX5 1GB, ENGLAND
SN 0149-7189
EI 1873-7870
J9 EVAL PROGRAM PLANN
JI Eval. Program Plan.
PD OCT
PY 2016
VL 58
BP 49
EP 59
DI 10.1016/j.evalprogplan.2016.05.005
PG 11
WC Social Sciences, Interdisciplinary
WE Social Science Citation Index (SSCI)
SC Social Sciences - Other Topics
GA DT9QO
UT WOS:000381837600006
PM 27311098
OA hybrid
DA 2022-09-13
ER

PT J
AU Shanahan, L
   McAllister, L
   Curtin, M
AF Shanahan, Lucie
   McAllister, Lindy
   Curtin, Michael
TI Wilderness adventure therapy and cognitive rehabilitation: Joining
   forces for youth with TBI
SO BRAIN INJURY
LA English
DT Article
DE Cognitive rehabilitation; traumatic brain injury; adolescents; outdoor
   experiential education
ID TRAUMATIC BRAIN-INJURY; BEHAVIORAL SUPPORTS; YOUNG-children;
   HEAD-INJURY; INTERVENTION; OUTCOMES; PROGRAM; INDIVIDUALS; adolescents
AB Primary objective: To highlight the potential application of Wilderness Adventure Therapy (WAT) as a supplementary tool in cognitive rehabilitation with an adolescents TBI population.
   Literature selection: A review of existing literature pertaining to adolescents TBI, cognitive rehabilitation approaches and Wilderness Adventure Therapy was conducted. Literature was sourced through EBSCOhost (Health and Psychology), Informaworld, Informit Online and Ovid. Key search terms used were: adolescents, adventure therapy, at-risk, brain injury, cognitive rehabilitation, delinquent, head injury, paediatric, outdoor education, wilderness adventure therapy and youth.
   Main outcomes: Three articles that discuss the use of WAT with adult TBI cohorts were identified; no research reporting the use of WAT with an adolescents TBI cohort was located. The review highlighted theoretical and practice similarities between cognitive rehabilitation and WAT, with both proving to be examples of 'contextualized intervention'. The majority of WAT literature reported programmes aimed at at-risk and delinquent youth and, again, similarities in the difficulties experienced by these adolescents and adolescents with TBI were apparent.
   Conclusions: A trial study that investigates the application of WAT with adolescents with TBI is warranted. Outcomes for executive functioning skill development, self-esteem development and quality-of-life post-programme should be ascertained to compare with results from adult programmes.
C1 [Shanahan, Lucie] S W Brain Injury Rehabil Serv, Kids Team, Albury, NSW 2640, Australia.
   [Shanahan, Lucie; Curtin, Michael] Charles Sturt Univ, Sch Community Hlth, Albury, NSW, Australia.
   [McAllister, Lindy] Univ Queensland, Sch Med, Herston, Qld, Australia.
C3 Charles Sturt University; University of Queensland
RP Shanahan, L (corresponding author), S W Brain Injury Rehabil Serv, Kids Team, POB 326, Albury, NSW 2640, Australia.
EM lucie.shanahan@gsahs.health.nsw.gov.au
RI McAllister, Lindy/C-8027-2009; Curtin, Michael/G-2650-2014
OI Curtin, Michael/0000-0002-2152-7501
CR Anderson V, 2006, AM J PHYS MED REHAB, V85, P767, DOI 10.1097/01.phm.0000233176.08480.22
   Anderson V, 2005, PEDIATRICS, V116, P1374, DOI 10.1542/peds.2004-1728
   Anderson V, 1995, children NEUROPSYCHOL, V1, P187, DOI 10.1080/09297049508400224
   ATTARIAN A, 1992, J PHYSICAL ED RECREA, V63, P56
   Autry C. E., 2001, Therapeutic Recreation Journal, V35, P289
   Bennett LW, 1998, J SUBST ABUSE TREAT, V15, P469, DOI 10.1016/S0740-5472(97)00222-5
   Beringer A, 2004, INT J REHABIL RES, V27, P7, DOI 10.1097/00004356-200403000-00002
   BLOSSER J, 1994, PEDIAT TRAUMATIC BRA
   Brand D., 2001, AUSTR J OUTDOOR ED, V6, P40
   Brand D., 1999, AUSTR J OUTDOOR ED, V4, P40
   Brown SA, 2001, HEAD TRAUMA, P349
   Bruyere B., 2002, J EXPERIENTIAL ED, V25, P207, DOI DOI 10.1177/105382590202500104
   CHAPMAN L, 2000, HORIZONS, V7, P32
   CHAPMAN SB, 1999, ADV SPEECH LANGUAGE, V1, P19
   Cho HS, 2005, J ABNORM children PSYCH, V33, P363, DOI 10.1007/s10802-005-3574-4
   Cicerone KD, 2000, ARCH PHYS MED REHAB, V81, P1596, DOI 10.1053/apmr.2000.19240
   Colthart A., 1996, Youth Studies Australia, V15, P31
   Davis-Berman J., 1994, J EXPERIENTIAL ED, V17, P49, DOI DOI 10.1177/105382599401700212
   Douglas J., 2004, EVIDENCE BASED PRACT, P59
   DRUIAN G, 1987, SCH IMPROVEMENT RES, P1
   Epstein Iris, 2004, J Pediatr Oncol Nurs, V21, P103, DOI 10.1177/1043454203262684
   Feeney T, 2006, BRAIN INJURY, V20, P629, DOI 10.1080/02699050600744194
   FEENEY TJ, 1995, J HEAD TRAUMA REHAB, V10, P67
   Feeney TJ, 2003, J HEAD TRAUMA REHAB, V18, P33, DOI 10.1097/00001199-200301000-00006
   Fletcher JM, 1996, J children NEUROL, V11, P283, DOI 10.1177/088307389601100404
   Fujii DE, 1996, PROF PSYCHOL-RES PR, V27, P266
   Gardner RM, 2003, J HEAD TRAUMA REHAB, V18, P52, DOI 10.1097/00001199-200301000-00007
   Gass M.A., 1993, ADVENTURE THERAPY TH
   GILLETTE T, 1990, ADVENTURE ED, P17
   GORDON WA, 1992, NEUROPSYCHOLOGY, V6, P361
   Hartley L.L., 1995, COGNITIVE COMMUNICAT
   Hawley CA, 2004, J NEUROL NEUROSUR PS, V75, P737, DOI 10.1136/jnnp.2003.020651
   ITIN CM, 1997, EXPLORING BOUNDARIES
   Jelalian E, 2006, INT J OBESITY, V30, P31, DOI 10.1038/sj.ijo.0803069
   Jordan BD, 2000, JAMA-J AM MED ASSOC, V283, P3123, DOI 10.1001/jama.283.23.3123
   Kaptian J., 2003, AM J RECREATION THER, V2, P41
   Khan F, 2003, MED J AUSTRALIA, V178, P290, DOI 10.5694/j.1326-5377.2003.tb05199.x
   Kraft RichardJ., 1995, EXPERIENTIAL LEARNIN
   Lan P., 2004, AUSTR J OUTDOOR ED, V8, P37
   Lemmon J., 1996, J COGNITIVE REHABILI, V14, P18
   Lovasik D, 2001, Crit Care Nurs Q, V23, P24
   Lugg A., 2004, AUSTR J OUTDOOR ED, V8, P4, DOI DOI 10.1007/BF03400790
   MALKMUS DD, 1989, TOP LANG DISORD, V9, P50, DOI 10.1097/00011363-198903000-00006
   Martin A., 2004, OUTDOOR EXPERIENTIAL
   McKenzie M., 2003, J EXPERIENTIAL ED, V26, P8, DOI DOI 10.1177/105382590302600104
   McLuhan M., 1964, UNDERSTANDING MEDIA
   Miles John C., 1990, ADVENTURE ED
   Miller SA., 1993, COGNITIVE DEV
   NEILL J, 2006, HIST DEV ASPECTS ACA
   NEILL J, 2004, OVERVIEW OUTDOOR ED
   NEILL J. T., 2003, J EXPERIENTIAL ED, V25, P316, DOI DOI 10.1177/105382590302500305
   NEWES SL, 2001, THESIS PENNSYLVANIA
   Powell KB, 2004, J children NEUROL, V19, P785, DOI 10.1177/08830738040190100801
   Priest S., 2001, J EXPERIENTIAL ED, V1, P34, DOI DOI 10.1177/105382590102400108
   PRIEST S, 1990, ADVENTURE ED, pR13
   Prigatano GP, 1986, NEUROPSYCHOLOGICAL R
   Ragnarsson KT, 1999, JAMA-J AM MED ASSOC, V282, P974
   ROSOL M., 2000, PARKS RECREATION, V35, P42
   Russell K. C., 2003, J EXPERIENTIAL ED, V25, P322, DOI DOI 10.1177/105382590302500306
   Salazar AM, 2000, JAMA-J AM MED ASSOC, V283, P3075, DOI 10.1001/jama.283.23.3075
   Taylor H G, 1997, J Int Neuropsychol Soc, V3, P555
   Thomas M, 2004, BRAIN INJURY, V18, P1271, DOI 10.1080/02699050410001698776
   VALLETUTTI PJ, 1992, COGNITIVE DEV FUNCTI
   Wade SL, 2006, J HEAD TRAUMA REHAB, V21, P57, DOI 10.1097/00001199-200601000-00006
   Walker AJ, 2005, BRAIN INJURY, V19, P1237, DOI 10.1080/02699050500309411
   Walsh V., 1976, EXPLORATION OUTWARD
   Weston R., 1999, PARKS RECREATION, V34, P30
   WHO, REH
   Williams B., 2000, J children adolescents G, V10, P47, DOI DOI 10.1023/A:1009456511437
   Ylvisaker M, 2005, J HEAD TRAUMA REHAB, V20, P95, DOI 10.1097/00001199-200501000-00009
   Ylvisaker M, 2002, J HEAD TRAUMA REHAB, V17, P191, DOI 10.1097/00001199-200206000-00002
   Ylvisaker M, 2003, J HEAD TRAUMA REHAB, V18, P7, DOI 10.1097/00001199-200301000-00005
   Ylvisaker M., 2003, BRAIN IMPAIR, V4, P1, DOI [DOI 10.1375/brim.4.1.1.27031, https://doi.org/10.1375/brim.4.1.1.27031]
   Ylvisaker M., 1998, COLLABORATIVE BRAIN
   Ylvisaker M, 2000, BRAIN IMPAIR, V1, P12, DOI DOI 10.1375/BRIM.1.1.12
   Ylvisaker M, 2007, BRAIN INJURY, V21, P769, DOI 10.1080/02699050701482470
   Ylvisaker Mark, 1995, Seminars in Speech and Language, V16, P32, DOI 10.1055/s-2008-1064109
NR 77
TC 10
Z9 10
U1 0
U2 33
PU TAYLOR & FRANCIS LTD
PI ABINGDON
PA 2-4 PARK SQUARE, MILTON PARK, ABINGDON OR14 4RN, OXON, ENGLAND
SN 0269-9052
EI 1362-301X
J9 BRAIN INJURY
JI Brain Inj.
PY 2009
VL 23
IS 13-14
BP 1054
EP 1064
DI 10.3109/02699050903421115
PG 11
WC Neurosciences; Rehabilitation
WE Science Citation Index Expanded (SCI-EXPANDED); Social Science Citation Index (SSCI)
SC Neurosciences & Neurology; Rehabilitation
GA 529YR
UT WOS:000272556000007
PM 19909053
DA 2022-09-13
ER

PT J
AU Russell, MS
   Widmer, MA
   Lundberg, N
   Ward, P
AF Russell, Melissa S.
   Widmer, Mark A.
   Lundberg, Neil
   Ward, Peter
TI Adaptation of an adolescents Coping evaluation for Therapeutic Recreation
   and Outdoor Adventure Settings
SO THERAPEUTIC RECREATION JOURNAL
LA English
DT Article
DE coping; stress; evaluation; therapeutic recreation; wilderness therapy;
   adventure therapy
ID SELF-EFFICACY; STRESS-RESPONSE; LIFE EVENTS; YOUTH; children; LEISURE;
   TRANSITION; HEALTH; FAMILY
AB This study addresses the need for sound evaluations to measure adolescents coping in therapeutic recreation, wilderness and adventure therapy settings. Although consideration was given to developing a new measure, a well-developed general coping measure exists, and the authors indicated a need to adapt it to specific settings. Therefore, the purpose of this study was to adapt the Response to Stress Questionnaire (RSQ) for use in adventure-based therapeutic settings. Appropriate content was identified and items were adapted to create RSQ Outdoor Adventure Version (RSQ-OAV). These items were then evaluated for representativeness and relevance to provide content validity. An expert panel conducted a blind review by mapping the items based on content areas. The instrument was then administered to subjects to gather evidence supporting the reliability and validity of inferences. The RSQ-OAV provides a foundation for future research and understanding related to outdoor adventure coping skills in therapeutic recreation settings.
C1 [Russell, Melissa S.] Grambling State Univ, Dept Kinesiol Sport Management & Leisure Studies, Grambling, LA USA.
   [Widmer, Mark A.; Lundberg, Neil; Ward, Peter] Brigham Young Univ, Dept Recreat Management, Provo, UT 84602 USA.
C3 University of Louisiana System; Grambling State University; Brigham
   Young University
RP Widmer, MA (corresponding author), Brigham Young Univ, Dept Recreat Management, Provo, UT 84602 USA.
EM widmer@byu.edu
CR American Psychological Association (APA), 2008, STRESS IN AM
   [Anonymous], J EARLY adolescents, DOI DOI 10.1177/027243168331007
   Babbie EarlR., 2007, PRACTICE SOCIAL RES, V11th ed
   BANDURA A, 1977, PSYCHOL REV, V84, P191, DOI 10.1037/0033-295X.84.2.191
   Bandura A., 1997, SELF EFFICACY EXERCI
   Bijlsma R, 2005, J EVOLUTION BIOL, V18, P744, DOI 10.1111/j.1420-9101.2005.00962.x
   Bredar J., 2008, STRESS PORTRAIT KILL
   Bunting CJ, 2000, J LEISURE RES, V32, P191, DOI 10.1080/00222216.2000.11949913
   Byrne DG, 1999, STRESS MEDICINE, V15, P215
   Caldwell LL, 2006, AUST NZ J CRIMINOL, V39, P398, DOI 10.1375/acri.39.3.398
   Carney J., 2008, PROFESSIONAL SCH COU, V11, P179, DOI [10. 5330/PSC. n. 2010-11. 179, DOI 10.5330/PSC.N.2010-11.179]
   Carruthers C. P., 2002, Therapeutic Recreation Journal, V36, P154
   Clarke AT, 2006, J YOUTH adolescents, V35, P11, DOI 10.1007/s10964-005-9001-x
   COMPAS BE, 1985, AM J COMMUN PSYCHOL, V13, P677, DOI 10.1007/BF00929795
   Compas BE, 2001, PSYCHOL BULL, V127, P87, DOI 10.1037//0033-2909.127.1.87
   Compas BE, 1996, HEALTH PSYCHOL, V15, P167, DOI 10.1037/0278-6133.15.3.167
   Connor-Smith JK, 2000, J CONSULT CLIN PSYCH, V68, P976
   Cook TD, 2002, ANN AM ACAD POLIT SS, V580, P257, DOI 10.1177/0002716202580001011
   Craig IW, 2007, BIOESSAYS, V29, P227, DOI 10.1002/bies.20538
   Cronbach L.J., 1960, ESSENTIALS PSYCHOL T
   Dattilo J., 2000, FACILITATION TECHNIQ
   Duerden MD, 2009, IDENTITY, V9, P341, DOI 10.1080/15283480903422806
   Fagan P. F., 2000, WORLD I, V15, P56
   Finnicum P., 1998, Parks & Recreation (Ashburn), V33, P46
   Flook L, 2008, children DEV, V79, P776, DOI 10.1111/j.1467-8624.2008.01157.x
   FONTANA A, 1984, J HUM STRESS, V10, P50, DOI 10.1080/0097840X.1984.9934959
   Fordwood SR, 2007, J CLIN children ADOLESC, V36, P392, DOI 10.1080/15374410701444355
   Goldstein A. P., 1988, PREPARE CURRICULUM T
   Hampel P, 2007, J adolescents, V30, P885, DOI 10.1016/j.adolescents.2007.04.005
   Hans T.A., 2000, J CONTEMP PSYCHOTHER, V30, P33, DOI [10.1023/a:1003649031834, DOI 10.1023/A:1003649031834, 10.1023/A:1003649031834]
   Hattie J, 1997, REV EDUC RES, V67, P43, DOI 10.3102/00346543067001043
   Hood C. D., 2002, Therapeutic Recreation Journal, V36, P137
   Huff C., 2003, Therapeutic Recreation Journal, V37, P18
   Hutchinson SL, 2006, LEISURE SCI, V28, P115, DOI 10.1080/01490400500483984
   Iwasaki Y, 2003, LEISURE SCI, V25, P107, DOI 10.1080/01490400306567
   Johnson J. H, 1986, LIFE EVENTS STRESSOR
   Kline R.B., 2011, PRINCIPLES PRACTICE, V3rd
   Larson RW, 2000, AM PSYCHOL, V55, P170, DOI 10.1037/0003-066X.55.1.170
   Leong F. T. L., 1993, MENTAL MEASUREMENTS, V13, P1
   Lohman BJ, 2000, J YOUTH adolescents, V29, P15, DOI 10.1023/A:1005117020812
   Lundberg N., 2006, ANN THERAPEUTIC RECR, V14, P59
   McEwen BS, 2000, ENCY STRESS, V3, P508
   Messick S., 1989, ED MEASUREMENT, P13, DOI DOI 10.7203/RELIEVE.22.1.8248
   Misra M, 2005, J CLIN ENDOCR METAB, V90, P2580, DOI 10.1210/jc.2004-2041
   Olsson G, 1998, UPSALA J MED SCI, V103, P77, DOI 10.3109/03009739809178946
   Propst DB, 1998, LEISURE SCI, V20, P319, DOI 10.1080/01490409809512289
   Rice M, 2008, J SCHOOL HEALTH, V78, P149, DOI 10.1111/j.1746-1561.2007.00277.x
   Russell K.C., 2004, J ADVENTURE ED OUTDO, V4, P39, DOI [10.1080/14729670485200411, DOI 10.1080/14729670485200411]
   Schenk C. B., 2008, LEIS RES S HELD CONJ
   Stake J. E, 1986, MENTAL MEASUREMENTS, V10, P1
   Stroud LR, 2009, DEV PSYCHOPATHOL, V21, P47, DOI 10.1017/S0954579409000042
   Sylvester C., 2001, THERAPEUTIC RECREATI
   Wadsworth ME, 2004, J COMMUNITY PSYCHOL, V32, P391, DOI 10.1002/jcop.20008
   Welch W. M, 2013, US TODAY
   Wells M, 2002, 2002 LEIS RES S TAMP
   Wells MG, 1996, PSYCHOTHERAPY, V33, P275, DOI 10.1037/0033-3204.33.2.275
   Wells MS, 2004, FAM RELAT, V53, P326
   Widmer M., 2005, 2005 LEIS RES S SAN
   Widmer MA, 2014, J LEISURE RES, V46, P165, DOI 10.1080/00222216.2014.11950318
   Wilson SJ, 2000, EVAL PROGRAM PLANN, V23, P1, DOI 10.1016/S0149-7189(99)00040-3
   Witt P. A., 2005, RECREATION YOUTH DEV
NR 61
TC 0
Z9 0
U1 0
U2 2
PU SAGAMORE PUBL LLC
PI URBANA
PA 1807 N FEDERAL DR, URBANA, IL 61801 USA
SN 0040-5914
EI 2159-6433
J9 THER RECREAT J
JI Ther. Recreat. J.
PY 2015
VL 49
IS 1
BP 18
EP 34
PG 17
WC Rehabilitation
WE Emerging Sources Citation Index (ESCI)
SC Rehabilitation
GA VF4PL
UT WOS:000442920300002
DA 2022-09-13
ER

PT J
AU HUNTER, IR
AF HUNTER, IR
TI THE PSYCHOLOGICAL IMPACT OF HIGH ADVENTURE OUTDOOR PROGRAMS - A REVIEW
   OF THERAPEUTIC POTENTIAL
SO CORRECTIVE AND SOCIAL PSYCHIATRY AND JOURNAL OF BEHAVIOR TECHNOLOGY
   METHODS AND THERAPY
LA English
DT Review
RP HUNTER, IR (corresponding author), VIRGINIA COMMONWEALTH UNIV,DEPT RECREAT,RICHMOND,VA 23284, USA.
CR ARTHUR M, 1976, J LEISURABILITY, V3, P3
   BABBIE E, 1975, PRACTICE SOCIAL RES
   BARTOLOTTA CN, 1979, THESIS CATHOLIC U WA
   Bogdan R., 1975, INTRO QUALITATIVE RE
   Clark A.W., 1969, FRASER HOUSE
   CLIFFORD E, 1967, BRIT J SOC CLIN PSYC, V6, P241
   COLMAN A, 1971, PLANNED ENV PSYCHIAT
   DRUCKER K, 1980, THESIS U MARYLAND
   ELLSWORTH R, 1968, J CONSULTING CLIN PS, V32
   Fairweather G. W., 1969, COMMUNITY LIFE MENTA
   FERSCH E, 1973, PROJECT ADVENTURE YE
   FERSCH E, 1972, PROJECT ADVENTURE YE
   FITTS W, 1972, SELF CONCEPT PSYCHOP
   FITTS W, 1970, SELF CONCEPT DELINQU
   FITTS WH, 1972, SELF CONCEPT PERFORM
   Goffman Ervin., 2017, ASYLUMS
   Hartshorne H., 1928, STUDIES NATURE CHARA
   HUNTER IR, 1979, THESIS U KENTUCKY LE
   James W., 1890, PRINCIPLES PSYCHOL, V1, DOI [10.4324/9781912282494, DOI 10.4324/9781912282494]
   KELLY FJ, 1969, PSYCHOL REP, V25, P719, DOI 10.2466/pr0.1969.25.3.719
   KELLY FJ, OUTWARD BOUND JUVENI
   Lecky P., 1968, SELF SOC INTERACT, P297
   PARTINGTON J, 1977, J LEISURABILITY, V4, P34
   Rosenberg M., 1965, SOC adolescents SELF
   Wright A. N., 1983, Therapeutic Recreation Journal, V17, P33
   [No title captured]
NR 26
TC 1
Z9 1
U1 0
U2 3
PU MARTIN PSYCHIAT RES FOUND INC
PI FAIRFIELD
PA PO BOX 3365, FAIRFIELD, CA 94533
SN 0093-1551
J9 CORRECT SOC PSYCHIAT
PY 1984
VL 30
IS 1
BP 1
EP 9
PG 9
WC Criminology & Penology; Psychiatry
WE Social Science Citation Index (SSCI)
SC Criminology & Penology; Psychiatry
GA SP748
UT WOS:A1984SP74800001
DA 2022-09-13
ER

PT J
AU Naor, L
   Mayseless, O
AF Naor, Lia
   Mayseless, Ofra
TI Therapeutic Factors in nature therapy: Unraveling the
   Therapeutic Benefits of Integrating Nature in Psychotherapy
SO PSYCHOTHERAPY
LA English
DT Article
DE therapeutic factors; nature therapy; nature; personal growth;
   development
ID NATURE RELATEDNESS; HEALTH; NEED; AWE
AB The psychological benefits of human connection to nature have instigated the development of nature therapy (NBTs). This article focuses on the distinct therapeutic factors that characterize NBTs, from the perspective of practitioners from various NBTs, shedding light on the therapeutic value of psychotherapy conducted in the natural environment. To gain a general understanding of the distinct therapeutic factors, currently lacking in the broad field of NBTs, grounded theory methodology was applied. Data included in-depth interview conducted with 26 nature-based practitioners from five countries, with various professional backgrounds, and six field observations of multiday nature-based group interventions. The findings of this study illuminate four distinct and common therapeutic factors enhanced by the natural environment and linked to the beneficial effect of NBTs: (a) the natural environment, delineated as a unique growth-oriented setting fostering health and wholeness; (b) challenge, described as a therapeutic means by which limiting perceptions of self may expand; (c) the role of nature, perceived as actively influencing the therapeutic process; and (d) expansiveness and interconnectedness experienced through nature eliciting a broad perspective on life and sense of belonging. New perspectives are revealed regarding the first two therapeutic factors that have been discussed previously in the literature, and two factors that are new to the broad field of NBTs are revealed providing us with new understandings regarding the therapeutic value of integrating nature in psychotherapy. All four factors are discussed in the context of examples of practice in the field and their practical implications for mental health professionals.
   Clinical Impact Statement Question: This study asked what the distinct therapeutic factors or mechanisms of change are that practitioners of diverse types of nature therapy (NBT) describe as key in their work and which specific therapeutic effects the practitioners perceived to be associated with these factors. Findings: The understandings and examples presented explain how the natural environment is integrated in NBTs as a growth-oriented setting, reflecting healthy qualities in external form that evoke an internal attunement to change, vitality, and wholeness. Meaning: The boundless landscape and novel situations involved in nature provide clients in NBTs with various possibilities to gain a more expanded and interconnected perspective on life and self, leading to personal growth and change. Next Steps: Further dialogue and research in this area may contribute toward guidelines for ethical and professional training and practice of nature therapy in psychotherapy.
C1 [Naor, Lia; Mayseless, Ofra] Univ Haifa, Fac Educ, Dept Counseling & Human Dev, 199 Abba Khoushy Ave, IL-3498838 Haifa, Israel.
C3 University of Haifa
RP Mayseless, O (corresponding author), Univ Haifa, Fac Educ, Dept Counseling & Human Dev, 199 Abba Khoushy Ave, IL-3498838 Haifa, Israel.
EM ofram@edu.haifa.ac.il
CR Annerstedt M, 2011, SCAND J PUBLIC HEALT, V39, P371, DOI 10.1177/1403494810396400
   Baxter DE, 2019, CAN PSYCHOL, V60, P21, DOI 10.1037/cap0000145
   Berger R, 2006, EMOTIONAL BEHAV DIFF, V11, P135, DOI [10.1080/13632750600619430, DOI 10.1080/13632750600619430]
   Berger R., 2006, J SYSTEMIC THERAPIES, V25, P80, DOI [10.1521/jsyt.2006.25.2.80, DOI 10.1521/JSYT.2006.25.2.80]
   BERINGER A, 2004, J EXPERIENTIAL ED, V27, P51, DOI DOI 10.1177/105382590402700105
   Berman D. S., 1989, J CONTEMP PSYCHOTHER, V19, P271, DOI DOI 10.1007/BF00946092
   Bratman GN, 2015, P NATL ACAD SCI USA, V112, P8567, DOI 10.1073/pnas.1510459112
   Brown, 2011, PEDAGOGY PLACE OUTDO
   Burls A, 2007, J PUBLIC MENT HEALTH, V6, P24, DOI 10.1108/17465729200700018
   Burns G. A., 1998, NATURE GUIDED THERAP
   Burns G. W., 2005, SCI WELL BEING, P405, DOI DOI 10.1093/ACPROF:OSO/9780198567523.003.0016
   Campos B, 2013, COGNITION EMOTION, V27, P37, DOI 10.1080/02699931.2012.683852
   Capaldi C.A., 2015, INT J WELLBEING, V5, DOI [DOI 10.5502/IJW.V5I4.449, 10.5502/ijw.v5i4.449]
   Capaldi CA, 2014, FRONT PSYCHOL, V5, DOI 10.3389/fpsyg.2014.00976
   Charmaz K, 2006, CONSTRUCTING GROUNDE
   Charmaz K., 2008, HDB EMERGENT METHODS, P155
   Clayton S, 2012, OXFORD HDB ENV CONSE, P1, DOI [10.1093/oxfordhb/9780199733026.013.0001, DOI 10.1093/OXFORDHB/9780199733026.013.0001]
   Clinebell Howard, 1996, ECOTHERAPY
   Cooley SJ, 2020, CLIN PSYCHOL REV, V77, DOI 10.1016/j.cpr.2020.101841
   Denzin NK, 2006, J CONTEMP ETHNOGR, V35, P419, DOI 10.1177/0891241606286985
   Doherty T., 2016, ECOTHERAPY THEORY RE, P12
   Doherty T.J., 2020, INTRO OUTDOOR THERAP, P3
   Ewert A. W., 2014, Natural environments and human health, DOI 10.1079/9781845939199.0000
   Forster, 2020, QUANTITATIVE ANAL
   Frumkin P, 2001, AM J PREV MED, V20, P234, DOI 10.1016/S0749-3797(00)00317-2
   Gass MA., 2012, ADVENTURE THERAPY TH, DOI [10.4324/9780203136768, DOI 10.4324/9780203136768]
   Gatersleben B, 2008, COUNS PSYCHOL REV, V23, P24
   Glaser Barney, 1967, THEORETICAL SENSITIV
   Goulding C, 2005, EUR J MARKETING, V39, P294, DOI 10.1108/03090560510581782
   Greenleaf AT, 2014, INT J ADV COUNS, V36, P162, DOI 10.1007/s10447-013-9198-4
   Haasova S, 2020, FRONT PSYCHOL, V11, DOI 10.3389/fpsyg.2020.02215
   Harper NJ, 2018, J ADVENTURE EDUC OUT, V18, P148, DOI 10.1080/14729679.2017.1384743
   Harper NJ., 2020, OUTDOOR THERAPIES IN, DOI [10.4324/9780429352027, DOI 10.4324/9780429352027]
   Heintzman P., 2003, J PHYS EDUC RECREAT, V74, P27, DOI DOI 10.1080/07303084.2003.10609216
   Herzog TR, 2003, J ENVIRON PSYCHOL, V23, P159, DOI 10.1016/S0272-4944(02)00113-5
   Hill CE, 2005, J COUNS PSYCHOL, V52, P196, DOI 10.1037/0022-0167.52.2.196
   Hurly J, 2019, J LEISURE RES, V50, P290, DOI 10.1080/00222216.2019.1578939
   Itin C., 2009, CONNECTING ESSENCE A
   Jordan M, 2010, EUR J PSYCHOTHER COU, V12, P345, DOI 10.1080/13642537.2010.530105
   Kaplan R., 1989, EXPERIENCE NATURE PS
   KAPLAN S, 1995, J ENVIRON PSYCHOL, V15, P169, DOI 10.1016/0272-4944(95)90001-2
   Kawulich B. B., 2005, FORUM QUALITATIVE SO, V6, P1, DOI 10.17169/fqs-6.2.466
   Keltner D, 2003, COGNITION EMOTION, V17, P297, DOI 10.1080/02699930302297
   Kimmerer R.W., 2013, BRAIDING SWEETGRASS
   Kuo M, 2015, FRONT PSYCHOL, V6, DOI [10.3389/fpsyg.2015.01093, 10.3389/fpg.2015.01093]
   Lemmey T., 2020, CONNECTION NATURE UK
   Levitt HeidiM., 2017, QUAL PSYCHOL, V4, P2, DOI [10.1037/qup0000082, DOI 10.1037/QUP0000082]
   Louv R., 2008, Last children in the woods: saving our children from nature-deficit disorder
   Mitten, 2009, CONNECTING ESSENCE A
   Morrow S.L., 2000, HDB COUNSELING PSYCH, P199
   Myers DG, 2000, AM PSYCHOL, V55, P56, DOI 10.1037/0003-066X.55.1.56
   Naor L, 2020, SPIRITUAL CLIN PRACT, V7, P114, DOI 10.1037/scp0000204
   Norcross J.C., 2011, PSYCHOTHERAPY RELATI, V2nd ed., P3, DOI [DOI 10.1093/ACPROF:OSO/9780199737208.003.0001, DOI 10.1093/ACPROF:OSO/9780199737208.001.0001]
   Ottosson J, 2008, LANDSCAPE RES, V33, P51, DOI 10.1080/01426390701773813
   Padgett D.K., 2016, QUALITATIVE METHODS, V3rd
   Palys T., 2008, SAGE ENCY QUALITATIV, V1, P57
   Perlman S, 2020, NEW ENGL J MED, V382, P760, DOI 10.1056/NEJMe2001126
   Petersen C., 2004, CHARACTER STRENGTHS
   Richards K, 2011, J ADVENTURE EDUC OUT, V11, P83, DOI 10.1080/14729679.2011.632877
   Richardson M., 2021, INT J WELLBEING, V11, P8, DOI DOI 10.5502/IJW.V11I1.1267
   Rugh M., 2017, ENV EXPRESSIVE THERA, P204, DOI [10.4324/9781315310459-11, DOI 10.4324/9781315310459-11]
   Russell K., 2002, children YOUTH CARE FOR, DOI DOI 10.1023/A:1021110417119
   Russell K.C., 2020, ADVENTURE THERAPY TH, DOI [10.4324/9781003016618, DOI 10.4324/9781003016618]
   Russell K.C., 2004, J ADVENTURE ED OUTDO, V4, P39, DOI [10.1080/14729670485200411, DOI 10.1080/14729670485200411]
   Shiota MN, 2007, COGNITION EMOTION, V21, P944, DOI 10.1080/02699930600923668
   Smith J.A., 2003, QUALITATIVE PSYCHOL, P51
   Strauss A., 1994, HDB QUALITATIVE RES, V17, P273
   Ulrich RS., 1993, BIOPHILIA HYPOTHESIS, P73, DOI DOI 10.3389/FPSYG.2020.00511
   United Nations, 2018, 2018 REV WORLD URB P
   van den Berg AE, 2010, SOC SCI MED, V70, P1203, DOI 10.1016/j.socscimed.2010.01.002
   Wilson, 1995, BIOPHILIA HYPOTHESIS
   Wilson E. O., 1984, BIOPHILIA
   Wilson SJ, 2000, EVAL PROGRAM PLANN, V23, P1, DOI 10.1016/S0149-7189(99)00040-3
   World Health Organization, 2002, WHOQOL SRPB SCOR COD
NR 74
TC 0
Z9 0
U1 4
U2 8
PU AMER PSYCHOLOGICAL ASSOC, DIV PSYCHOTHERAPY
PI CORAL GABLES
PA 1390 SOUTH DIXIE HIGHWAY, STE 2222, CORAL GABLES, FL 33146-2946 USA
SN 0033-3204
EI 1939-1536
J9 PSYCHOTHERAPY
JI Psychotherapy
PD DEC
PY 2021
VL 58
IS 4
BP 576
EP 590
DI 10.1037/pst0000396
PG 15
WC Psychology, Clinical
WE Social Science Citation Index (SSCI)
SC Psychology
GA XL4XP
UT WOS:000728148500017
PM 34881929
DA 2022-09-13
ER

PT J
AU Gill, E
   Goldenberg, M
   Starnes, H
   Phelan, S
AF Gill, Elizabeth
   Goldenberg, Marni
   Starnes, Heather
   Phelan, Suzanne
TI Outdoor adventure therapy to increase physical activity in young adult
   cancer survivors
SO JOURNAL OF PSYCHOSOCIAL ONCOLOGY
LA English
DT Article
DE young adult cancer survivors; physical activity; outdoor adventure
   therapy; correlates of physical activity; intervention; physical
   activity intervention; cancer survivors
ID SUPERVISED EXERCISE INTERVENTION; SOCIAL-COGNITIVE THEORY;
   QUALITY-OF-LIFE; SEDENTARY BEHAVIORS; RANDOMIZED-TRIAL; BREAST;
   PREDICTORS; BARRIERS; NEEDS
AB Purpose: Despite the health benefitss of physical activity (PA), limited research has examined PA interventions in young adult cancer survivors (YACS). This study used a two-group parallel design to examine the effects of a 7-day outdoor adventure camp vs. waitlist control on PA levels among YACS. Secondary aims examined effects on sedentary behavior and PA correlates. Methods: 50 camp and 66 control participants were assessed at baseline, end of camp, and 3 months. Results: Intent-to-treat analyses indicated that, relative to baseline, camp participants had significantly (p = 0.0001) greater increases in PA than controls during camp (+577vs. +9 minutes/week) and 3 months post-camp (+133vs. -75 minutes/week, p = 0.001). Camp participants also reported significantly greater improvements in TV viewing (p = 0.001), hours sitting (p = 0.001), PA variety (p = 0.0001), barriers to PA (p = 0.007), and enjoyment of structured activities (p = 0.04) during camp but not 3 months post-camp. Conclusion: A week-long outdoor adventure therapy camp increased PA levels during camp and 3 months after camp termination, although effects were attenuated over time. Implications for Cancer Survivors: Outdoor adventure therapy camps may increase PA and its correlates in YACS, but future research should explore methods to promote sustained PA after camp termination.
C1 [Gill, Elizabeth; Starnes, Heather; Phelan, Suzanne] Calif Polytech State Univ San Luis Obispo, Dept Kinesiol, San Luis Obispo, CA 93407 USA.
   [Goldenberg, Marni] Calif Polytech State Univ San Luis Obispo, Recreat Pk & Tourism Adm Dept, San Luis Obispo, CA 93407 USA.
C3 California State University System; California Polytechnic State
   University San Luis Obispo; California State University System;
   California Polytechnic State University San Luis Obispo
RP Gill, E (corresponding author), Calif Polytech State Univ San Luis Obispo, Dept Kinesiol, San Luis Obispo, CA 93407 USA.
EM Elizabeth.c.gill@gmail.com
RI Kowan, Megan/AAH-7833-2020; Starnes, Heather/AAU-8847-2020
OI Phelan, Suzanne/0000-0003-2260-0499
FU California State University Agricultural Research Institute; Shur Farms
   grant
FX This research was supported through a 2013 California State University
   Agricultural Research Institute grant as well as a Shur Farms grant.
CR Basen-Engquist K, 2013, HEALTH PSYCHOL, V32, P1137, DOI 10.1037/a0031712
   Belanger L. J., 2011, J CANCER SURVIV, V5, P44, DOI [10.1007/s11764-010-0146-6, DOI 10.1007/S11764-010-0146-6]
   Bond DS, 2012, J OBES, V2012, DOI 10.1155/2012/812414
   Broderick JM, 2014, PHYSIOTHERAPY, V100, P182, DOI 10.1016/j.physio.2013.12.003
   Carter CL, 2012, SUPPORT CARE CANCER, V20, P1699, DOI 10.1007/s00520-011-1263-0
   Doyle C, 2006, CA-CANCER J CLIN, V56, P323, DOI 10.3322/canjclin.56.6.323
   Epstein Iris, 2004, J Pediatr Oncol Nurs, V21, P103, DOI 10.1177/1043454203262684
   First Descents, 2014, US
   Groll DL, 2005, J CLIN EPIDEMIOL, V58, P595, DOI 10.1016/j.jclinepi.2004.10.018
   Holmes MD, 2005, JAMA-J AM MED ASSOC, V293, P2479, DOI 10.1001/jama.293.20.2479
   Johnson-Kozlow M, 2006, INT J BEHAV NUTR PHY, V3, DOI 10.1186/1479-5868-3-7
   Loprinzi PD, 2012, SUPPORT CARE CANCER, V20, P2511, DOI 10.1007/s00520-011-1360-0
   Matthews CE, 2012, AM J CLIN NUTR, V95, P437, DOI 10.3945/ajcn.111.019620
   Moore SC, 2012, PLOS MED, V9, DOI 10.1371/journal.pmed.1001335
   National Cancer Institute, 2012, SNAPSH AD YOUNG AD C
   Nes LS, 2012, LUNG CANCER, V77, P611, DOI 10.1016/j.lungcan.2012.05.096
   Ottenbacher AJ, 2011, J CANCER SURVIV, V5, P413, DOI 10.1007/s11764-011-0184-8
   Pinto BM, 2013, PSYCHO-ONCOLOGY, V22, P54, DOI 10.1002/pon.2047
   Pinto BM, 2009, PSYCHO-ONCOL, V18, P369, DOI 10.1002/pon.1465
   Rabin C, 2013, J CLIN PSYCHOL MED S, V20, P33, DOI 10.1007/s10880-012-9317-0
   Rogers LQ, 2011, J SPORT EXERCISE PSY, V33, P235, DOI 10.1123/jsep.33.2.235
   Rogers LQ, 2009, MED SCI SPORT EXER, V41, P935, DOI 10.1249/MSS.0b013e31818e0e1b
   Rogers LQ, 2005, ONCOL NURS FORUM, V32, P807, DOI 10.1188/05.ONF.807-815
   Rosenberg RS, 2014, J PSYCHOSOC ONCOL, V32, P622, DOI 10.1080/07347332.2014.936652
   SALLIS JF, 1987, PREV MED, V16, P825, DOI 10.1016/0091-7435(87)90022-3
   SALLIS JF, 1985, AM J EPIDEMIOL, V121, P91, DOI 10.1093/oxfordjournals.aje.a113987
   Salmon J, 2003, HEALTH PSYCHOL, V22, P178, DOI 10.1037/0278-6133.22.2.178
   Sellar CM, 2014, APPL PHYSIOL NUTR ME, V39, P715, DOI 10.1139/apnm-2013-0367
   Speed-Andrews Amy E, 2012, Int J Yoga, V5, P3, DOI 10.4103/0973-6131.91693
   Sprod LK, 2012, J CANCER SURVIV, V6, P146, DOI 10.1007/s11764-011-0205-7
   Starnes H., ENV CHANGE SEL UNPUB
   Stevens B, 2004, PEDIATR BLOOD CANCER, V43, P278, DOI 10.1002/pbc.20060
   Valle CG, 2013, J CANCER SURVIV, V7, P355, DOI 10.1007/s11764-013-0279-5
   Vandelanotte C, 2009, J MED INTERNET RES, V11, DOI 10.2196/jmir.1084
   Zebrack B, 2006, CANCER, V107, P2915, DOI 10.1002/cncr.22338
   Zebrack B, 2009, SUPPORT CARE CANCER, V17, P349, DOI 10.1007/s00520-008-0469-2
NR 36
TC 15
Z9 17
U1 0
U2 24
PU ROUTLEDGE JOURNALS, TAYLOR & FRANCIS LTD
PI ABINGDON
PA 4 PARK SQUARE, MILTON PARK, ABINGDON OX14 4RN, OXFORDSHIRE, ENGLAND
SN 0734-7332
EI 1540-7586
J9 J PSYCHOSOC ONCOL
JI J. Psychosoc. Oncol.
PY 2016
VL 34
IS 3
BP 184
EP 199
DI 10.1080/07347332.2016.1157718
PG 16
WC Psychology, Social
WE Social Science Citation Index (SSCI)
SC Psychology
GA DL8WG
UT WOS:000375922100003
PM 26939742
OA Green Published
DA 2022-09-13
ER

PT J
AU Herbert, JT
AF Herbert, JT
TI Therapeutic effects of participating in an adventure therapy program
SO REHABILITATION COUNSELING BULLETIN
LA English
DT Article
AB Supported employment employees were randomly assigned to participate in an adventure therapy program designed to enhance self-esteem and facilitate an internal locus of control. Results indicated that persons assigned to the experimental treatment group gained greater self-esteem and a larger shift toward internality than did the control group. These therapeutic effects dissipated over a 1-year period and did not result in improving attendance in supported employment.
C1 Penn State Univ, Dept Counselor Educ, Counseling Psychol Serv, University Pk, PA 16802 USA.
   Penn State Univ, Dept Counselor Educ, Rehabil Serv, University Pk, PA 16802 USA.
C3 Pennsylvania Commonwealth System of Higher Education (PCSHE);
   Pennsylvania State University; Pennsylvania State University -
   University Park; Pennsylvania Commonwealth System of Higher Education
   (PCSHE); Pennsylvania State University; Pennsylvania State University -
   University Park
RP Herbert, JT (corresponding author), Penn State Univ, Dept Counselor Educ, Counseling Psychol Serv, 307 CEDAR Bldg, University Pk, PA 16802 USA.
CR ADAIR FL, 1987, TEST CRITIQUES, P104
   [Anonymous], 1981, SEI SELF ESTEEM INV
   Austin D. R., 1987, Therapeutic Recreation Journal, V21, P36
   BANAKA WH, 1985, HOSP COMMUNITY PSYCH, V36, P746
   BERMAN DS, 1988, RESIDENTIAL TREATMEN, V5, P41, DOI DOI 10.1300/J007V05N03_05
   Carter M. J., 1990, Activities, Adaptation & Aging, V15, P35, DOI 10.1300/J016v15n01_04
   Cason D., 1994, J EXPT LEARNING, V17, P40, DOI [10.1177/105382599401700109, DOI 10.1177/105382599401700109]
   Cohen J., 1988, STAT POWER ANAL BEHA
   Davis-Berman J, 1994, WILDERNESS THERAPY F
   Davis-Berman J., 1989, J CONTEMP PSYCHOTHER, V19, P271
   DILLENSCHNEIDER CA, 1983, WILDERNESS ADVENTURE
   EWERT A, 1989, J EXPT ED, V10, P4
   GASS MA, 1990, J EXPT ED, V13, P29, DOI DOI 10.1177/105382599001300206
   GASS MA, 1993, ADVENTURE THERAPY TH, P3
   GILLIS HL, 1992, COALITION ED OUTDOOR, P118
   Hattie J, 1997, REV EDUC RES, V67, P43, DOI 10.3102/00346543067001043
   Herbert JT, 1996, J REHABIL, V62, P3
   Judd C. M., 2011, DATA ANAL MODEL COMP
   KENNEDY BP, 1993, J SUBST ABUSE TREAT, V10, P395, DOI 10.1016/0740-5472(93)90025-W
   KIMBALL RO, 1993, ADVENTURE THERAPY TH, P11
   KOLB DC, 1988, J EXPERIENTIAL ED, V11, P31, DOI DOI 10.1177/105382598801100308
   KOLB DG, 1991, J EXPT ED, V14, P40, DOI DOI 10.1177/105382599101400108
   LEFCOURT HM, 1966, PSYCHOL BULL, V65, P206, DOI 10.1037/h0023116
   LEVINE DU, 1978, J EXPT ED, V1, P13
   LUCKNER JL, 1989, J REHABIL, V55, P62
   McAvoy L. H., 1989, Therapeutic Recreation Journal, V23, P50
   MCCLUNG SB, 1984, DISS ABSTR INT B, V45, P1292
   MCPEAKE JD, 1990, J adolescents CHEM DE, V2, P29
   Nadler R. S., 1992, PROCESSING ADVENTURE
   NORMAN EL, 1998, J REHABIL, V57, P27
   PFIRMAN ESM, 1988, DISS ABSTR INT B
   Robb G. M., 1987, Therapeutic Recreation Journal, V21, P58
   ROHNKE K, 1989, COWSTAILS COBRAS, pR2
   Roland C. C., 1987, Therapeutic Recreation Journal, V21, P54
   Rotter J.B, 1954, SOCIAL LEARNING CLIN, DOI 10.1037/10788-000
   ROTTER JB, 1966, PSYCHOL MONOGR, V80, P1, DOI 10.1037/h0092976
   SAWYER AG, 1981, J MARKETING RES, V18, P275, DOI 10.2307/3150969
   Schoel J., 1988, ISLANDS HEALING GUID
   Stich T F, 1984, New Dir Ment Health Serv, P103
   STICH TF, 1983, OUTWARD BOUND INNOVA
   STUCKEY K, 1986, J VISUAL IMPAIR BLIN, V80, P750
   *SYST, 1992, STAT VERS 5 2 COMP S
   WRIGHT A, 1982, DISS ABSTR INT, V43, pA923
   ZEMKE R, 1984, Occupational Therapy in Mental Health, V4, P1
NR 44
TC 14
Z9 14
U1 0
U2 10
PU SAGE PUBLICATIONS INC
PI THOUSAND OAKS
PA 2455 TELLER RD, THOUSAND OAKS, CA 91320 USA
SN 0034-3552
EI 1538-4853
J9 REHABIL COUNS BULL
JI Rehabil. Couns. Bull.
PD MAR
PY 1998
VL 41
IS 3
BP 201
EP 216
PG 16
WC Rehabilitation
WE Social Science Citation Index (SSCI)
SC Rehabilitation
GA ZJ475
UT WOS:000073219400004
DA 2022-09-13
ER

PT J
AU Buckley, R
AF Buckley, Ralf
TI Is adventure tourism therapeutic?
SO TOURISM RECREATION RESEARCH
LA English
DT Review
DE Health; wellbeing; extreme; nature; sport; recreation
ID MENTAL-HEALTH; EXPLORATION; ENGAGEMENT; EMOTIONS; covid-19 pandemic; THRILL;
   MODEL; KEY
C1 [Buckley, Ralf] Griffith Univ, Int Chair Ecotourism Res, Nathan, Qld, Australia.
C3 Griffith University
RP Buckley, R (corresponding author), Griffith Univ, Int Chair Ecotourism Res, Nathan, Qld, Australia.
EM ralf.c.buckley@gmail.com
RI Buckley, Ralf/G-7032-2014
OI Buckley, Ralf/0000-0003-0442-5818
CR Agapito D, 2020, ANN TOURISM RES, V83, DOI 10.1016/j.annals.2020.102934
   Anderson AR, 2022, J HEALTH PSYCHOL, V27, P890, DOI 10.1177/1359105320977642
   Bailey A, 2019, J OUTDOOR RECREAT ED, V11, P53, DOI 10.18666/JOREL-2019-V11-I1-9268
   Belanger M, 2019, PREV MED REP, V16, DOI 10.1016/j.pmedr.2019.101006
   Bickerdike L, 2017, BMJ OPEN, V7, DOI 10.1136/bmjopen-2016-013384
   Bielinis E, 2019, FORESTS, V10, DOI 10.3390/f10010034
   Blue Cross, 2018, BLUE REV
   Bratman GN, 2019, SCI ADV, V5, DOI 10.1126/sciadv.aax0903
   Buckley R, 2022, TOUR RECREAT RES, V47, P443, DOI 10.1080/02508281.2021.1917892
   Buckley R, 2020, ANN TOURISM RES, V85, DOI 10.1016/j.annals.2020.103041
   Buckley R, 2020, J SUSTAIN TOUR, V28, P1409, DOI 10.1080/09669582.2020.1742725
   Buckley R, 2020, J OUTDOOR REC TOUR, V29, DOI 10.1016/j.jort.2020.100280
   Buckley R, 2020, ANN LEIS RES, V23, P92, DOI 10.1080/11745398.2018.1483734
   Buckley R, 2019, NAT COMMUN, V10, DOI 10.1038/s41467-019-12631-6
   Buckley R, 2012, TOURISM MANAGE, V33, P961, DOI 10.1016/j.tourman.2011.10.002
   Buckley RC, 2018, FRONT PSYCHOL, V9, DOI 10.3389/fpsyg.2018.01216
   Buckley RC, 2018, FRONT PUBLIC HEALTH, V6, DOI 10.3389/fpubh.2018.00119
   Buckley RC, 2018, FRONT PSYCHOL, V9, DOI 10.3389/fpsyg.2018.00225
   Buckley RC, 2016, FRONT PSYCHOL, V7, DOI 10.3389/fpsyg.2016.01187
   Chen Y, 2018, TOURISM MANAGE, V65, P256, DOI 10.1016/j.tourman.2017.10.009
   China National Tourism Administration, 2018, QUAL STAND FOR BAS H
   Cooper MA, 2022, J TRAVEL RES, V61, P786, DOI 10.1177/00472875211011548
   Davies N, 2018, ANN LEIS RES, V21, P553, DOI 10.1080/11745398.2016.1250648
   Doran A, 2018, LEISURE STUD, V37, P396, DOI 10.1080/02614367.2018.1452283
   Egger D, 2021, SCI ADV, V7, DOI 10.1126/sciadv.abe0997
   Fancourt D, 2021, LANCET PSYCHIAT, V8, P141, DOI 10.1016/S2215-0366(20)30482-X
   Ferraro DM, 2020, P ROY SOC B-BIOL SCI, V287, DOI 10.1098/rspb.2020.1811
   Fisher JC, 2021, SCI TOTAL ENVIRON, V755, DOI 10.1016/j.scitotenv.2020.143095
   Gale T, 2021, J LEISURE RES, V52, P129, DOI 10.1080/00222216.2020.1749912
   Gloster AT, 2020, PLOS ONE, V15, DOI 10.1371/journal.pone.0244809
   Heirene RM, 2016, J BEHAV ADDICT, V5, P332, DOI 10.1556/2006.5.2016.039
   Hetland A, 2019, FRONT PSYCHOL, V10, DOI 10.3389/fpsyg.2019.00566
   Holland WH, 2018, J OUTDOOR RECREAT ED, V10, P197, DOI 10.18666/JOREL-2018-V10-I3-8382
   Holmbom M, 2017, FRONT PSYCHOL, V8, DOI 10.3389/fpsyg.2017.01831
   Mackenzie SH, 2021, TOUR RECREAT RES, DOI 10.1080/02508281.2021.1894043
   Jackson SB, 2021, INT J ENV RES PUB HE, V18, DOI 10.3390/ijerph18052506
   KIEWA J, 1994, WOMEN THER, V15, P29, DOI 10.1300/J015v15n03_04
   Legrand F.D., 2009, MENT HEALTH PHYS ACT, V2, P71, DOI DOI 10.1016/J.MHPA.2009.09.002
   Lindemann-Matthies P, 2018, WEB ECOL, V18, P121, DOI 10.5194/we-18-121-2018
   Litwiller F, 2022, LEISURE SCI, V44, P96, DOI 10.1080/01490400.2018.1483851
   Methorst J, 2021, ECOL ECON, V181, DOI 10.1016/j.ecolecon.2020.106917
   Morris P, 2019, ADV MENT HEALTH, V17, P110, DOI 10.1080/18387357.2018.1509011
   Morse JW, 2020, PLOS ONE, V15, DOI 10.1371/journal.pone.0243697
   Pandey D, 2020, PLOS ONE, V15, DOI 10.1371/journal.pone.0240501
   Pasanen TP, 2019, ENVIRON INT, V131, DOI 10.1016/j.envint.2019.105016
   Pessoa L, 2017, TRENDS COGN SCI, V21, P357, DOI 10.1016/j.tics.2017.03.002
   Richardson M, 2018, FRONT PSYCHOL, V9, DOI 10.3389/fpsyg.2018.01500
   Roberts L, 2018, FRONT PSYCHOL, V9, DOI 10.3389/fpsyg.2018.01642
   Sacchelli S, 2020, FORESTS, V11, DOI 10.3390/f11020190
   Schmidt, 2020, MENTAL HLTH BENEFITS
   Svensson M, 2019, PSYCHIAT RES, V281, DOI 10.1016/j.psychres.2019.112546
   Tester-Jones M, 2020, SCI REP-UK, V10, DOI 10.1038/s41598-020-75825-9
   Thorogood G, 1982, BAD BONE
   Wang L, 2021, J TRAVEL RES, V60, P1085, DOI 10.1177/0047287520919521
   Wang RAH, 2017, PLOS ONE, V12, DOI 10.1371/journal.pone.0187601
   Wharton CY, 2020, AGEING SOC, V40, P805, DOI 10.1017/S0144686X18001356
   White MP, 2019, SCI REP-UK, V9, DOI 10.1038/s41598-019-44097-3
   Wyles KJ, 2019, ENVIRON BEHAV, V51, P111, DOI 10.1177/0013916517738312
   Xiao JL, 2020, EMOT SPACE SOC, V37, DOI 10.1016/j.emospa.2020.100710
   Xie Y.J., 2017, HUMAN GEOGR, V32, P129
   Zhao J, 2021, CURR ISSUES TOUR, V24, P3425, DOI 10.1080/13683500.2021.1886256
NR 61
TC 1
Z9 1
U1 9
U2 17
PU ROUTLEDGE JOURNALS, TAYLOR & FRANCIS LTD
PI ABINGDON
PA 2-4 PARK SQUARE, MILTON PARK, ABINGDON OX14 4RN, OXON, ENGLAND
SN 0250-8281
EI 2320-0308
J9 TOUR RECREAT RES
JI Tour. Recreat. Res.
PD OCT 2
PY 2021
VL 46
IS 4
BP 553
EP 557
DI 10.1080/02508281.2021.1931775
EA JUN 2021
PG 5
WC Hospitality, Leisure, Sport & Tourism
WE Emerging Sources Citation Index (ESCI)
SC Social Sciences - Other Topics
GA WW3GA
UT WOS:000656825000001
DA 2022-09-13
ER

PT J
AU Zhou, YJ
   Xie, CY
AF Zhou, Yujia
   Xie, Cunyi
TI CITY GARDEN ENVIRONMENT RESEARCH: OPTIMAL DESIGN CAN IMPROVE THE
   THERAPEUTIC BENEFIT OF THERAPY GARDEN
SO FRESENIUS ENVIRONMENTAL BULLETIN
LA English
DT Article
DE Garden environment; Design; Benefit; Therapeutic garden; Urban
   environment
AB With the improvement of people's living standard, the material pursuit of people has been gradually satisfied, people pay more and more attention to the cultivation of spirit and living environment. City garden is a popular place people spend time in. It not only improves the city hot island effect and living environment, but also can cure people in body and mind. As a kind of garden, the therapy garden can also improve the urban environment, and pay more attention on the physical and mental therapeutic effect on people. The design of a therapy garden is different in a degree from that of an ordinary garden. This paper introduces the historical origin and classification of therapy garden. Besides, the design principle and elements of the therapy garden are discussed. Also, as the Friends' Sensory Garden as the example to analyzes its design principle and elements to further prove that good design to build an appropriate environment can promote the benefit of the therapy garden.
C1 [Zhou, Yujia] Guizhou Univ, Agr Coll, Guiyang 550025, Guizhou, Peoples R China.
   [Xie, Cunyi] Microbial Res Inst Liaoning Prov, Chaoyang 122000, Liaoning, Peoples R China.
C3 Guizhou University
RP Zhou, YJ (corresponding author), Guizhou Univ, Agr Coll, Guiyang 550025, Guizhou, Peoples R China.
EM 244812908@qq.com
CR Allmond G, 2017, J HIST GEOGR, V56, P101, DOI 10.1016/j.jhg.2017.03.004
   Brink P, 2016, HLTH SOCIAL BENEFITS
   Celik D, 2019, FRESEN ENVIRON BULL, V28, P6675
   Fu Q, 2016, J SOCIAL WORK, V267, P25
   HEFLEY PD, 1973, J REHABIL, V39, P27
   Horticultural Therapy Association of Victoria, 2007, SENSORY GARDEN GALLE
   Johnston ER, 1899, J PSYCHO-ASTHENICS, V4, P213
   Kuzucu M, 2019, FRESEN ENVIRON BULL, V28, P446
   Lee JH, 2019, URBAN FOR URBAN GREE, V42, P21, DOI 10.1016/j.ufug.2019.05.006
   Lewis C., 1994, PEOPLE PLANT RELATIO, V1, P239
   Lin ZE, 2019, FRESEN ENVIRON BULL, V28, P4049
   Ling D, 2009, CHIN AGR SCI B, V25, P220
   Liu Q., 2015, SHANXI ARCHITECTURE, V41, P191
   McDowell Q, 1997, ROLE APPL HORTICULTU
   Murch R. D, 2011, P 2011 INT S IMAGE D, P1, DOI DOI 10.1093/IMAMAT/HXR024
   Ramyar R, 2020, J URBAN MANAG, V9, P238, DOI 10.1016/j.jum.2020.02.002
   Scott T, 2015, ENCY GEROPSYCHOLOGY
   Shoemaker C., 2014, ENCY FOOD AGR ETHICS
   STOKOLS D, 1992, AM PSYCHOL, V47, P6, DOI 10.1037/0003-066X.47.1.6
   Sun Y, 2015, J GUANGXI U NATL, V21, P48
   Tahvonen O, 2018, LAND USE POLICY, V75, P478, DOI 10.1016/j.landusepol.2018.04.017
   Ulrich R S, 1992, Healthc Forum J, V35, P20
   Watson D.P., 1960, THERAPY HORTICULTURE
   Zhang W., 2009, CHINESE LANDSCAPE AR, V8, P07
NR 24
TC 0
Z9 0
U1 4
U2 13
PU PARLAR SCIENTIFIC PUBLICATIONS (P S P)
PI FREISING
PA ANGERSTR. 12, 85354 FREISING, GERMANY
SN 1018-4619
EI 1610-2304
J9 FRESEN ENVIRON BULL
JI Fresenius Environ. Bull.
PY 2020
VL 29
IS 12A
BP 11615
EP 11623
PG 9
WC Environmental Sciences
WE Science Citation Index Expanded (SCI-EXPANDED); Social Science Citation Index (SSCI)
SC Environmental Sciences & Ecology
GA QX2MA
UT WOS:000629180800066
DA 2022-09-13
ER

PT J
AU Richterova, B
   Stenclova, V
   Cervenkova, K
AF Richterova, Bohdana
   Stenclova, Veronika
   Cervenkova, Katerina
TI ADVENTURE THERAPY IN THERAPEUTIC COMMUNITY FIDES - QUANTITATIVE OUTCOMES
   OF THE RESEARCH
SO AD ALTA-JOURNAL OF INTERDISCIPLINARY RESEARCH
LA English
DT Article
DE adventure therapy; therapeutic community; client of therapeutic
   community; drug addiction; opinions analyses
AB The report represents quantitative outcomes from a research focuses on the analysis of the opinions of the clients of therapeutic community of the adventure therapy. Among the most significant the clients described getting new experience, increasing the responsibility for themselves and their decisions, improving the cooperation abilities, the possibility to solve problems in new ways. Following the activities they were thinking about the values in life, they realized greater resistance to stress and they said this experience will be useful after the treatment ends. Based on the verification of the set hypotheses four were confirmed which described differences in client's opinions of their self-respect development, the ability to cooperate, independence and the ability to consider life values, the verification took place during the first and third phase of the treatment.
C1 [Richterova, Bohdana; Stenclova, Veronika; Cervenkova, Katerina] Univ Ostrava, Frani Sramka 3, Ostrava, Czech Republic.
C3 University of Ostrava
RP Richterova, B (corresponding author), Univ Ostrava, Frani Sramka 3, Ostrava, Czech Republic.
EM bohdana.richterova@osu.cz; stenclovav@gmail.com; L15304@student.osu.cz
RI Richterová, Bohdana/V-5014-2017
OI Richterová, Bohdana/0000-0001-5372-4465
FU Ostrava University
FX The report represents quantitative outcomes from a grant project of the
   students of Ostrava University. The project took place in the years 2015
   and 2016 and analysed 168 clients' statements.
CR Autry C. E., 2001, Therapeutic Recreation Journal, V35, P289
   CHRASKA Miroslav, 2011, METODY PEDAGOGICKEHO, V3
   Evangelu J. E., 2014, TESTY PRO PERSONALNI
   Gass M., 2012, ADVENTURE THERAPY TH
   GAVORA P., 2010, UVOD PEDAGOGICKEHO V
   HAYESOVA N, 1998, ZAKLADY SOCIALNI PSY
   KIRCHNER Jiri, 2011, TEORIE DOBRODRUZNE T
   KOLEKTIV, 1996, VELKY SOCIOLOGICKY S
   KOOYMAN Martien, 2004, TERAPEUTICKA KOMUNIT
   KRATOCHVIL Stanislav, 1979, TERAPEUTICKA KOMUNIT
   KUDA A, 2007, TERAPEUTICKA KOMUNIT
   MILBY, 2010, ADICTION MED SCI PRA
   Nespor K., 2011, NAVYKOVE CHOVANI ZAV
   Nevsimal P, 2007, TERAPEUTICKA KOMUNIT
   PAXTON T, 1999, USDA FOR SERV P RMRS, V3
   PINDAKOVA Jana, 2015, THESIS
   PUNCH K., 2008, ZAKLADY KVANTITATIVN
   RATAJ Martin, 2007, TERAPEUTICKA KOMUNIT
   Richterova B., 2015, GRANT J, V4, P92
   ROMANENKOVA Eliska, 2012, VYUZITI TERAPIE DOBR
   TK FIDES, 2014, PRUVODCE POBYTEM V T
   ZASKODNA Helena, 2004, ZAVISLOST NA DROGACH
NR 22
TC 1
Z9 1
U1 0
U2 4
PU MAGNANIMITAS
PI HRADEC KRALOVE
PA CESKOSLOVENSKE ARMADY 300, HRADEC KRALOVE, 500 03, CZECH REPUBLIC
SN 1804-7890
J9 AD ALTA-INTERDISCIP
JI AD ALTA-J. Interdiscip. Res.
PY 2017
VL 7
IS 2
BP 181
EP 184
PG 4
WC Multidisciplinary Sciences
WE Emerging Sources Citation Index (ESCI)
SC Science & Technology - Other Topics
GA GP3XM
UT WOS:000440788500038
DA 2022-09-13
ER

PT J
AU Magnuson, D
   Dobud, W
   Harper, NJ
AF Magnuson, Doug
   Dobud, Will
   Harper, Nevin J.
TI Can Involuntary Youth Transport into Outdoor Behavioral Healthcare
   Treatment Programs (Wilderness Therapy) Ever Be Ethical?
SO children AND adolescents SOCIAL WORK JOURNAL
LA English
DT Article; Early Access
DE adolescents treatment; Involuntary treatment; Transport; Behavioral
   Healthcare; Ethics; Wilderness therapy
ID ADVENTURE THERAPY; SECURE CARE; OUTCOMES; children
AB This paper is a direct response to a recent article in this journal by Gass et al. (JAMA 39: 291-302) in which the authors describe an "ethical" model for the involuntary transport of youth into Outdoor Behavioral Healthcare programs, often synonymously referred to as wilderness therapy in the literature. These authors suggest that international law supports involuntary transport and that their approach is research-based, trauma-informed, ethical, and does not interfere with client outcomes. We believe each of these claims to be in error: The international laws cited include strict rules about involuntary transport, professional codes of ethics forbid all but exceptional uses of force, and there is a large literature on the harms of involuntary transport and admission that appears to be ignored. We suggest that involuntary transport is almost always contraindicated for wilderness therapy and this practice is a symptom of what has been called the "troubled teen industry."
C1 [Magnuson, Doug] Univ Victoria, Victoria, BC, Canada.
   [Dobud, Will] Charles Sturt Univ, Wagga Wagga, NSW, Australia.
   [Harper, Nevin J.] Univ Victoria, Exercise Sci Phys & Hlth Educ, Victoria, BC, Canada.
C3 University of Victoria; Charles Sturt University; University of Victoria
RP Magnuson, D (corresponding author), Univ Victoria, Victoria, BC, Canada.
EM dougm@uvic.ca; wdobud@csu.edu.au; njharper@uvic.ca
OI Harper, Nevin/0000-0002-7828-2349
CR Aotearoa New Zealand Association of Social Workers, 2019, COD ETH ISS AUG
   Blau GM., 2014, RESIDENTIAL INTERVEN, DOI [10.4324/9780203743492, DOI 10.4324/9780203743492]
   Bradbury J, 2017, INT J MENT HEALTH NU, V26, P580, DOI 10.1111/inm.12284
   Bradbury JF, 2014, MED J AUSTRALIA, V200, P348, DOI 10.5694/mja13.10093
   Chatfield M. M., 2019, J EXTREME ANTHR, V3, P44, DOI [10.5617/jea.7015, DOI 10.5617/JEA.7015]
   Cheung EH, 2018, PSYCHOSOMATICS, V59, P169, DOI 10.1016/j.psym.2017.09.005
   Clark BA, 2019, CAN MED ASSOC J, V191, pE195, DOI 10.1503/cmaj.71504
   Cooley SJ, 2020, CLIN PSYCHOL REV, V77, DOI 10.1016/j.cpr.2020.101841
   Council of Europe, 2010, COUNC EUR CHART ED D
   Dobud W., 2020, THESIS C STURTUNPUB
   Dobud WW, 2022, QUAL SOC WORK, V21, P697, DOI 10.1177/14733250211020088
   Dobud WW, 2018, COMPLEMENT THER CLIN, V31, P16, DOI 10.1016/j.ctcp.2018.01.005
   Duncan B. L, 2007, PSYCHOTHERAPY AUSTR, V13, P34
   Ellis RA., 2013, BEST PRACTICES RESID, P1, DOI [10.4324/9781315877341, DOI 10.4324/9781315877341]
   Fernee CR, 2019, QUAL HEALTH RES, V29, P1358, DOI 10.1177/1049732318816301
   Foster K, 2016, children YOUTH SERV, V37, P129, DOI 10.1080/0145935X.2016.1104048
   Galea S, 2017, JAMA-J AM MED ASSOC, V317, P1735, DOI 10.1001/jama.2017.1659
   Gass M., 2021, JAMA-J AM MED ASSOC, V39, P291
   Gass M, 2019, SUBST ABUS-RES TREAT, V13, DOI 10.1177/1178221819870768
   Gigerenzer G., 2015, SPRINGER BRIEFS WELL
   Hamilton AL, 2020, CAN MED ASSOC J, V192, pE121, DOI 10.1503/cmaj.73252
   Hardy C., 2011, J THERAPEUTIC SCH PR, V1, P88, DOI [10.19157/JTSP.issue.05.01.07, DOI 10.19157/JTSP.ISSUE.05.01.07]
   Harper N. J., 2007, THESIS U MINNESOTA
   Harper NJ, 2022, FRONT PSYCHOL, V13, DOI 10.3389/fpsyg.2022.766283
   Harper NJ, 2021, children YOUTH SERV, V42, P200, DOI 10.1080/0145935X.2021.1938526
   Harper NJ, 2017, children YOUTH SERV REV, V83, P68, DOI 10.1016/j.childrenyouth.2017.10.030
   Harper NJ., 2020, OUTDOOR THERAPIES IN, DOI [10.4324/9780429352027, DOI 10.4324/9780429352027]
   Hilton P., 2021, WASH POST
   Javorski SE., 2013, J THERAPEUTIC SCH PR, V6, P112, DOI [10.19157/JTSP.issue.06.01.07, DOI 10.19157/JTSP.ISSUE.06.01.07]
   Jones Nev, 2022, Psychiatr Serv, V73, P910, DOI 10.1176/appi.ps.202100263
   King BC, 2022, J ADVENTURE EDUC OUT, DOI 10.1080/14729679.2022.2029512
   Little M, 1999, J MED ETHICS, V25, P259, DOI 10.1136/jme.25.3.259
   Lo B., 2009, CONFLICT INTEREST ME
   Macgowan MJ, 2005, J EVID-INFORM SOC WO, V2, P79, DOI 10.1300/J394v02n01_05
   McMillan J, 2019, FRONT PSYCHIATRY, V10, DOI 10.3389/fpsyt.2019.00349
   Mental Health Act British Columbia., 2021, DET RIGHTS childrenR YO
   MITTEN D, 1994, WOMEN THER, V15, P55, DOI 10.1300/J015v15n03_06
   NASW Colorado Chapter, INVOLUNTARY HOLDS CO
   Norton CL, 2014, J EXP EDUC, V37, P46, DOI 10.1177/1053825913518895
   O'Brien A J, 2003, J Psychiatr Ment Health Nurs, V10, P167
   Pringle G., 2021, NATURE HLTH, P191, DOI [10.4324/9781003154419-14, DOI 10.4324/9781003154419-14]
   Progresif, 2020, Q A SESSION DATO I B
   Rosen K. R., 2021, TROUBLED FAILED PROM
   Samso B, 2017, EUR PSYCHIAT, V41, pS836, DOI 10.1016/j.eurpsy.2017.01.1645
   Sismondo S, 2008, SOC SCI MED, V66, P1909, DOI 10.1016/j.socscimed.2008.01.010
   Stander C., 2021, SAJP-S AFR J PSYCHI, V27, pe1
   Stuart R, 2020, BJPSYCH OPEN, V6, DOI 10.1192/bjo.2019.101
   Tucker AR, 2018, RES SOCIAL WORK PRAC, V28, P438, DOI 10.1177/1049731516647486
   Tucker AR, 2015, children YOUTH CARE FOR, V44, P671, DOI 10.1007/s10566-015-9301-6
   U.S. Department of Health and Human Services, 2021, children MALTREATMENT
   Vankanegan C., 2019, SOC WORK GROUPS, V42, P127, DOI [10.1080/01609513.2018.1478761, DOI 10.1080/01609513.2018.1478761]
   Walter UM, 2008, RESID TREAT children YO, V25, P1, DOI 10.1080/08865710802209594
   Ward-Ciesielski EF, 2021, CLIN PSYCHOL-SCI PR, V28, P60, DOI 10.1111/cpsp.12332
   Wendler D, 2017, J MED PHILOS, V42, P114, DOI 10.1093/jmp/jhw064
   Werch CE, 2002, J STUD ALCOHOL, V63, P581, DOI 10.15288/jsa.2002.63.581
   Whittaker JK, 2016, RESID TREAT children YO, V33, P89, DOI 10.1080/0886571X.2016.1215755
   Wilson A, 2021, J PSYCHIATR MENT HLT, V28, P900, DOI 10.1111/jpm.12717
   Yampolskaya S, 2014, AM J ORTHOPSYCHIAT, V84, P234, DOI 10.1037/h0099808
   Younis Y. L., 2021, SAINT LOUIS U LAW J, V74
NR 59
TC 0
Z9 0
U1 1
U2 1
PU SPRINGER
PI NEW YORK
PA ONE NEW YORK PLAZA, SUITE 4600, NEW YORK, NY, UNITED STATES
SN 0738-0151
EI 1573-2797
J9 children ADOLESC SOC WO
JI children Adolesc. Soc. Work J.
DI 10.1007/s10560-022-00864-2
EA JUL 2022
PG 9
WC Social Work
WE Social Science Citation Index (SSCI)
SC Social Work
GA 2W1CQ
UT WOS:000824271100001
DA 2022-09-13
ER

PT J
AU Norton, CL
   Tucker, A
   Pelletier, A
   VanKanegan, C
   Bogs, K
   Foerster, E
AF Norton, Christine Lynn
   Tucker, Anita
   Pelletier, Annette
   VanKanegan, Christie
   Bogs, Kayla
   Foerster, Elise
TI Utilizing Outdoor Adventure Therapy to Increase Hope and wellbeing
   Among Women at a Homeless Shelter
SO JOURNAL OF OUTDOOR RECREATION EDUCATION AND LEADERSHIP
LA English
DT Article
DE outdoor adventure therapy; homelessness; hope; wellbeing; women
ID MENTAL-HEALTH; VALIDATION; SCALE
AB Women experiencing homelessness have high levels of psychosocial distress related to complex trauma, barriers to mental health treatment, and social isolation. The HOPE Adventure Therapy program utilized outdoor adventure therapy to increase hope and wellbeing among women homeless shelter residents. Using the Hope Scale and the Outcome Rating Scale, this exploratory, quasi-experimental study measured differences in hope and wellbeing between women who did and did not participate in the HOPE Adventure Therapy program. Women who participated in adventure therapy reported significant improvements in social and interpersonal wellbeing. Additionally, higher attendance in adventure therapy predicted larger improvements in wellbeing for residents in a women's shelter. Future studies can further explore outdoor adventure therapy and experiential interventions to address gaps in service for women experiencing homelessness.
C1 [Norton, Christine L.] Texas State Univ, San Marcos, TX 78666 USA.
   [Tucker, Anita; VanKanegan, Christie; Foerster, Elise] Univ New Hampshire, Durham, NH 03824 USA.
C3 Texas State University System; Texas State University San Marcos;
   University System Of New Hampshire; University of New Hampshire
RP Norton, CL (corresponding author), Texas State Univ, San Marcos, TX 78666 USA.
CR [Anonymous], HOPE WELL BEING PSYC
   BABYAK MA, 1993, J RES PERS, V27, P154, DOI 10.1006/jrpe.1993.1011
   BRAY JH, 2009, HELPING PEOPLE HOMES
   Bringhurst D.L., 2006, J BRIEF THERAPY, V5, P23
   Campbell A, 2009, CLIN PSYCHOL-UK, V13, P1, DOI 10.1080/13284200802676391
   Christian J, 2012, INT J HOUS POLICY, V12, P159, DOI 10.1080/14616718.2012.681578
   Clem JM, 2012, RES SOCIAL WORK PRAC, V22, P151, DOI 10.1177/1049731511423672
   Ewert AW, 2014, NATURAL ENVIRONMENTS AND HUMAN HEALTH, P1, DOI 10.1079/9781845939199.0000
   Faith C., 2009, GRADUATE J COUNSELIN, V1, P76
   Flynn C., 2005, ANAL SOCIAL ISSUES P, V5, P127, DOI [10.1111/j.1530-2415.2005.00059.x, DOI 10.1111/J.1530-2415.2005.00059.X]
   Gass M., 2012, ADVENTURE THERAPY TH
   Guarino K., 2007, TRAUMA PSYCHOL ISSUE, P231
   Harper N.J., 2014, ECOPSYCHOLOGY, V6, P165, DOI DOI 10.1089/ECO.2013.0101?SRC=RECSYSJOURNALCODE=ECO
   Harper NJ., 2015, ADVENTURE PROGRAMMIN, P221
   Herbers J, 2014, SUPPORTING FAMILIES, P187, DOI DOI 10.1007/978-1-4614-8718-0_10
   Housing and Urban Development, 2012, CRIT REC REQ DEF HOM
   Jego M, 2018, INT J ENV RES PUB HE, V15, DOI 10.3390/ijerph15020309
   Kerman N, 2019, COMMUNITY MENT HLT J, V55, P777, DOI 10.1007/s10597-019-00382-z
   Koperski H., 2015, PRACTITIONER SCHOLAR, V4, P1
   Lindsey E.W., 2000, J FAM SOC WORK, V4, P59, DOI [https://doi.org/10.1300/J039v04n01_06, DOI 10.1300/J039V04N01_06]
   Lung D. M., 2008, POWER ONE USING ADVE
   McCallum L., 2019, OPENING DOORS LOUISI
   Meadows-Oliver Mikki, 2005, J Psychosoc Nurs Ment Health Serv, V43, P40
   Miller S.D., 2003, J BRIEF THERAPY, V2, P91
   Mitten D, 2018, AM J LIFESTYLE MED, V12, P302, DOI 10.1177/1559827616658229
   Moravac CC, 2018, FRONT PUBLIC HEALTH, V6, DOI 10.3389/fpubh.2018.00030
   National Alliance to End Homelessness, 2019, STATE HOMELESSNESS
   Nemiroff R, 2011, J COMMUNITY PSYCHOL, V39, P1003, DOI 10.1002/jcop.20486
   Norton CL, 2019, J children ADOLES TRAUM, V12, P85, DOI 10.1007/s40653-017-0133-4
   Norton CL., 2008, ILLINOIS children WELFA, V4, P166
   Ponce AN, 2014, COMMUNITY MENT HLT J, V50, P831, DOI 10.1007/s10597-014-9712-0
   Pretty J, 2005, INT J ENVIRON HEAL R, V15, P319, DOI 10.1080/09603120500155963
   Riley ED, 2015, DRUG ALCOHOL DEPEN, V153, P173, DOI 10.1016/j.drugalcdep.2015.05.023
   Rubin A., 2016, EMPOWERMENT SERIES E
   Seager M., 2009, BIG ISSUE MAGAI 1005, V867, P10
   Seager M, 2011, MENT HEALTH SOC INCL, V15, P183, DOI 10.1108/20428301111186822
   SNYDER CR, 1991, J PERS SOC PSYCHOL, V60, P570, DOI 10.1037/0022-3514.60.4.570
   Snyder CR, 1996, J PERS SOC PSYCHOL, V70, P321, DOI 10.1037/0022-3514.70.2.321
   Stevens B, 2004, PEDIATR BLOOD CANCER, V43, P278, DOI 10.1002/pbc.20060
   Streeter, 2019, HOMELESSNESS PREVENT, P252, DOI [10.1007/978303003727713, DOI 10.1007/978-3-030-03727-713]
   Substance Abuse and Mental Health Services Administration, 2005, TREATM IMPR PROT SER
   Taylor DM., 2010, ECOPSYCHOLOGY, V2, P77, DOI [10.1089/eco.2010.0002, DOI 10.1089/EC0.2010.0002]
   Tischler V, 2007, HEALTH SOC CARE COMM, V15, P246, DOI 10.1111/j.1365-2524.2006.00678.x
   Tucker A. R., 2009, SOC WORK GROUPS, V32, P315, DOI DOI 10.1080/01609510902874594
   Tucker A. R., 2016, SOC WORK GROUPS, V39, P194, DOI DOI 10.1080/01609513.2015.1048416
   Tucker AR, 2013, children YOUTH CARE FOR, V42, P155, DOI 10.1007/s10566-012-9190-x
   Velasquez MM, 2016, GROUP TREATMENT SUBS
   Walsh CA, 2010, QUAL REP, V15, P932
   Watson J, 2016, SOCIOL REV, V64, P256, DOI 10.1111/1467-954X.12365
   Weinrich S, 2016, J TRAUMA DISSOCIATIO, V17, P237, DOI 10.1080/15299732.2015.1089968
   Williams VSL, 2010, HEALTH QUAL LIFE OUT, V8, DOI 10.1186/1477-7525-8-57
   Winetrobe H, 2017, J SOC DISTRESS HOMEL, V26, P16, DOI 10.1080/10530789.2017.1280204
   Yalom I.D., 2005, THEORY PRACTICE GROU, V5th ed.
NR 53
TC 2
Z9 2
U1 3
U2 18
PU SAGAMORE PUBL LLC
PI URBANA
PA 1807 N FEDERAL DR, URBANA, IL 61801 USA
SN 2381-0696
EI 1948-5123
J9 J OUTDOOR RECREAT ED
JI J. Outdoor Recreat. Educ. Leadersh.
PY 2020
VL 12
IS 1
SI SI
BP 87
EP 101
DI 10.18666/JOREL-2020-V12-I1-9928
PG 15
WC Hospitality, Leisure, Sport & Tourism
WE Emerging Sources Citation Index (ESCI)
SC Social Sciences - Other Topics
GA JZ2DD
UT WOS:000504912200008
DA 2022-09-13
ER

PT J
AU Harper, NJ
   Magnuson, D
   Dobud, WW
AF Harper, Nevin J.
   Magnuson, Doug
   Dobud, Will W.
TI A Closer Look at Involuntary Treatment and the Use of Transport Service
   in Outdoor Behavioral Healthcare (Wilderness Therapy)
SO children & YOUTH SERVICES
LA English
DT Article
DE wilderness therapy; transportation; youth; involuntary; outdoor
   behavioral healthcare
ID ETHICAL CONSIDERATIONS; FAMILY-THERAPY; YOUTH CARE; children; adolescents;
   COERCION; REUNIFICATION; INTERVENTIONS; READINESS; RECOVERY
AB Outdoor behavioral healthcare (OBH or wilderness therapy) is an out-of-home adolescents treatment option serving tens of thousands of youths annually for behavioral, substance, and mental health issues in the United States. About half of OBH participants attend involuntarily and are transported by services specialized for "uncooperative" youth. Transportation has been argued by some researchers to have little impact on youth in treatment, and Tucker and colleagues found little difference in outcomes between not transported and transported youth. Ethical and empirical concerns arise from these findings, and we apply a critical perspective to address these concerns. Specifically, we examined the claim in OBH research that being transported has no significant bearing on client treatment outcomes. We propose that the findings of no difference were random, rather than systematic, because they were constructed on a post hoc measure of perceived voluntariness. To demonstrate, we used data from OBH to construct five different measures of voluntary/involuntary, also fabricated post hoc. All five operationalizations resulted in statistically significant differences across a variety of social and psychological outcomes, demonstrating inconsistencies across the findings. Further independent and rigorous research is called for in OBH to understand the use and ethics of forced transportation, coercion, and involuntary treatment.
C1 [Harper, Nevin J.; Magnuson, Doug] Univ Victoria, Sch children & Youth Care, Victoria, BC, Canada.
   [Dobud, Will W.] Charles Sturt Univ, Sch Social Work, Albury, NSW, Australia.
C3 University of Victoria; Charles Sturt University
RP Harper, NJ (corresponding author), Univ Victoria, Sch children & Youth Care, Victoria, BC, Canada.
EM njharper@uvic.ca
OI Harper, Nevin/0000-0002-7828-2349; Magnuson, Doug/0000-0002-6152-580X
CR Baldwin C., 2004, J EXPERIENTIAL ED, V25, P167, DOI DOI 10.1177/105382590402600307
   Becker S., 2016, ENCY adolescents, V2nd
   Becker SP, 2010, children YOUTH CARE FOR, V39, P47, DOI 10.1007/s10566-009-9085-7
   Bergkvist L, 2007, J MARKETING RES, V44, P175, DOI 10.1509/jmkr.44.2.175
   Bettmann JE, 2013, J children FAM STUD, V22, P1039, DOI 10.1007/s10826-012-9665-2
   Bolt KL, 2016, CONTEMP FAM THER, V38, P62, DOI 10.1007/s10591-016-9375-9
   Brendtro K.L., 2007, RECLAIMING children, V16, P2
   Carr A, 2019, J FAM THER, V41, P153, DOI 10.1111/1467-6427.12226
   Chatfield MM, 2021, children FAM SOC WORK, V26, P132, DOI 10.1111/cfs.12796
   Colpitts, 2013, TRANSPORTS
   de Valk S, 2016, ADOLESC RES REV, V1, P195, DOI 10.1007/s40894-016-0029-9
   DeMille S, 2018, children YOUTH SERV REV, V88, P241, DOI 10.1016/j.childrenyouth.2018.03.015
   DeMille SM, 2016, CONTEMP FAM THER, V38, P3, DOI 10.1007/s10591-015-9362-6
   Dobud WW, 2018, COMPLEMENT THER CLIN, V31, P16, DOI 10.1016/j.ctcp.2018.01.005
   Durkin R., 1988, RESIDENTIAL TREATMEN, V6, P63, DOI [https://doi.org/10.1300/J007v06n01_07, DOI 10.1300/J007V06N0107]
   Elo AL, 2003, SCAND J WORK ENV HEA, V29, P444, DOI 10.5271/sjweh.752
   Fernee CR, 2017, QUAL HEALTH RES, V27, P114, DOI 10.1177/1049732316655776
   Gass M.A., 2010, J THERAPEUTIC SCH PR, V4, P85
   Gass M, 2019, SUBST ABUS-RES TREAT, V13, DOI 10.1177/1178221819870768
   Hardy C., 2011, J THERAPEUTIC SCH PR, V1, P88, DOI [10.19157/JTSP.issue.05.01.07, DOI 10.19157/JTSP.ISSUE.05.01.07]
   Harper, 2007, THESIS U MINNESOTA
   Harper NJ, 2009, J ADVENTURE EDUC OUT, V9, P45, DOI 10.1080/14729670802460866
   Harper NJ, 2017, children YOUTH SERV REV, V83, P68, DOI 10.1016/j.childrenyouth.2017.10.030
   Hendry, 1939, CAMPING CHARACTER CA
   Javorski SE., 2013, J THERAPEUTIC SCH PR, V6, P112, DOI [10.19157/JTSP.issue.06.01.07, DOI 10.19157/JTSP.ISSUE.06.01.07]
   Klein A., 2007, ED WEEK, V27, P20
   Kolehmainen N., 2015, GOAL SETTING MOTIVAT
   Landsverk J, 1996, children YOUTH SERV REV, V18, P447, DOI 10.1016/0190-7409(96)00014-X
   Lunze K, 2016, BMJ-BRIT MED J, V353, DOI 10.1136/bmj.i2943
   Magle-Haberek NA, 2012, RESID TREAT children YO, V29, P202, DOI 10.1080/0886571X.2012.697433
   Maltais C, 2019, children ABUSE NEGLECT, V88, P362, DOI 10.1016/j.chiabu.2018.12.009
   MATTINGLY MA, 1995, children YOUTH CARE FOR, V0024, P00379, DOI DOI 10.1007/BF02128529
   Maylea CH, 2017, ETHICS SOC WELF, V11, P336, DOI 10.1080/17496535.2016.1246585
   McIver J., 1981, UNIDIMENSIONAL SCALI
   Merritts, 2017, FAMILY THERAPY ADOLE, P425
   Mooney H, 2019, CRIT CRIMINOL-NETH, V27, P611, DOI 10.1007/s10612-019-09466-4
   Neumann A, 2010, J ADDICT DIS, V29, P427, DOI 10.1080/10550887.2010.509276
   O'Donoghue B, 2014, PSYCHIAT RES, V215, P120, DOI 10.1016/j.psychres.2013.10.016
   Redl F., 1957, THE AGGRESSIVE children
   Robbins IP, 2014, AM CRIM LAW REV, V51, P563
   Rosen K, 2021, TROUBLED FAILED PROM
   Russell, 1999, THESIS U IDAHO
   Russell K. C., 2006, EXAMINING SUBSTANCE
   Russell K. C., 2001, J EXPERIENTIAL ED, V24, P70, DOI DOI 10.1177/105382590102400203
   Russell K. C., 2007, SUMMARY RES 1999 200
   Russell K, 2008, J EXP EDUC, V31, P55, DOI 10.1177/105382590803100106
   Scott DA, 2010, children YOUTH CARE FOR, V39, P63, DOI 10.1007/s10566-009-9090-x
   Steinberg L, 2001, ANNU REV PSYCHOL, V52, P83, DOI 10.1146/annurev.psych.52.1.83
   Stiles WB, 2002, HUMANISTIC PSYCHOTHERAPIES, P605, DOI 10.1037/10439-020
   Szmukler G, 2008, J MENT HEALTH, V17, P233, DOI 10.1080/09638230802052203
   Tucker AR, 2018, RES SOCIAL WORK PRAC, V28, P438, DOI 10.1177/1049731516647486
   Tucker AR, 2015, children YOUTH CARE FOR, V44, P671, DOI 10.1007/s10566-015-9301-6
   United Nations, 2018, REP UN HIGH COMM HUM
   Watson S, 2014, AUST J SOC ISSUES, V49, P529, DOI 10.1002/j.1839-4655.2014.tb00327.x
   Whittaker JK, 2016, RESID TREAT children YO, V33, P89, DOI 10.1080/0886571X.2016.1215755
NR 55
TC 4
Z9 4
U1 1
U2 1
PU ROUTLEDGE JOURNALS, TAYLOR & FRANCIS LTD
PI ABINGDON
PA 2-4 PARK SQUARE, MILTON PARK, ABINGDON OX14 4RN, OXON, ENGLAND
SN 0145-935X
EI 1545-2298
J9 children YOUTH SERV
JI children Youth Serv.
PD APR 3
PY 2021
VL 42
IS 2
BP 200
EP 219
DI 10.1080/0145935X.2021.1938526
EA JUN 2021
PG 20
WC Social Work
WE Emerging Sources Citation Index (ESCI)
SC Social Work
GA TT2YG
UT WOS:000661708800001
DA 2022-09-13
ER

PT J
AU MASON, MJ
AF MASON, MJ
TI WILDERNESS FAMILY-THERAPY - EXPERIENTIAL DIMENSIONS
SO CONTEMPORARY FAMILY THERAPY
LA English
DT Article
C1 UNIV MINNESOTA,SCH MED,MINNEAPOLIS,MN 55455.
   UNIV MINNESOTA,DEPT FAMILY SOCIAL SCI,MINNEAPOLIS,MN 55455.
   WILDERNESS LEARNING INST,ST PAUL,MN.
C3 University of Minnesota System; University of Minnesota Twin Cities;
   University of Minnesota System; University of Minnesota Twin Cities
RP MASON, MJ (corresponding author), FAMILY THERAPY INST INC,790 CLEVELAND AVE S,SUITE 208,ST PAUL,MN 55116, USA.
CR DAUMAL R, 1974, MOUNT ANALOGUS
   GIFFEN K, 1967, PSYCHOL B, V68, P105
   HOFFMAN L, 1981, F FAMILY THERAPY
   Jackson D.D., 2011, PRAGMATICS HUMAN COM
   JUNG C, 1981, BOLLINGER SERIES, V20
   MASON M, 1981, THESIS U MINNESOTA
   Selye H., 1974, STRESS DISTRESS
   THOMPSON WI, 1981, TIME FALLING BODIES
   WHITAKER CA, 1981, ROOTS PSYCHOTHERAPY
NR 9
TC 9
Z9 9
U1 0
U2 1
PU HUMAN SCI PRESS INC
PI NEW YORK
PA 233 SPRING ST, NEW YORK, NY 10013-1578
SN 0148-8384
J9 CONTEMP FAM THER
JI Contemp. Fam. Ther.
PD SPR-SUM
PY 1987
VL 9
IS 1-2
BP 90
EP 105
DI 10.1007/BF00890266
PG 16
WC Psychology, Clinical
WE Social Science Citation Index (SSCI)
SC Psychology
GA G9158
UT WOS:A1987G915800008
DA 2022-09-13
ER

PT S
AU Bettmann, JE
   Kouris, GM
   Anderson, IM
   Casselman, B
AF Bettmann, Joanna E.
   Kouris, Gabrielle M.
   Anderson, Ileana M.
   Casselman, Bryan
BE Lament, C
TI Wilderness as Healing Environment: Treating adolescents Substance Misuse
   in Wilderness Therapy
SO PSYCHOANALYTIC STUDY OF THE children, 74
SE Psychoanalytic Study of the children
LA English
DT Article; Book Chapter
DE adolescents; substance misuse; substance abuse; addiction; wilderness
   therapy; outdoor behavioral healthcare; adolescents mental health
ID BEHAVIORAL HEALTH-CARE; PSYCHOANALYTIC THEORIES; LONGITUDINAL OUTCOMES;
   NATURE EXPERIENCE; MENTAL-HEALTH; ADDICTION; PSYCHOTHERAPY; ABUSE; children
AB This paper reviews three psychoanalytic conceptualizations of substance misuse, discussing the implications for substance treatment deriving from these conceptualizations. The paper also presents wilderness therapy as an evidence-based approach, reviewing the outcomes and primary components of such programs. Finally, the paper concludes with two case studies of adolescents with substance use disorders treated in wilderness therapy.
C1 [Bettmann, Joanna E.; Kouris, Gabrielle M.; Anderson, Ileana M.; Casselman, Bryan] Univ Utah, Salt Lake City, UT 84112 USA.
C3 Utah System of Higher Education; University of Utah
RP Bettmann, JE (corresponding author), 395 South 1500 East,Room 101, Salt Lake City, UT 84112 USA.
EM Joanna.Schaefer@socwk.utah.edu
CR Alvarez-Monjaras M, 2019, ATTACH HUM DEV, V21, P616, DOI 10.1080/14616734.2018.1498113
   Bettmann JE, 2016, J children FAM STUD, V25, P2659, DOI 10.1007/s10826-016-0439-0
   Bettmann JE, 2011, children YOUTH CARE FOR, V40, P499, DOI 10.1007/s10566-011-9146-6
   Bolt KL, 2016, CONTEMP FAM THER, V38, P62, DOI 10.1007/s10591-016-9375-9
   Bowen DJ, 2016, EVAL PROGRAM PLANN, V58, P49, DOI 10.1016/j.evalprogplan.2016.05.005
   Bratman GN, 2015, P NATL ACAD SCI USA, V112, P8567, DOI 10.1073/pnas.1510459112
   Bratman GN, 2012, ANN NY ACAD SCI, V1249, P118, DOI 10.1111/j.1749-6632.2011.06400.x
   Combs KM, 2016, J children FAM STUD, V25, P3322, DOI 10.1007/s10826-016-0497-3
   Conlon CM, 2018, J ADVENTURE EDUC OUT, V18, P353, DOI 10.1080/14729679.2018.1474118
   Cook CCH, 2009, SPIRITUALITY AND PSYCHIATRY, P139
   DeMille S, 2018, children YOUTH SERV REV, V88, P241, DOI 10.1016/j.childrenyouth.2018.03.015
   Director L, 2005, PSYCHOANAL DIALOGUES, V15, P567, DOI 10.1080/10481881509348851
   Dodes LM, 2009, PSYCHODYN PRACT, V15, P381, DOI 10.1080/14753630903230468
   DODES LM, 1984, AM J PSYCHOTHER, V38, P248, DOI 10.1176/appi.psychotherapy.1984.38.2.248
   DODES LM, 1990, PSYCHOANAL QUART, V59, P398, DOI 10.1080/21674086.1990.11927278
   Dodes LM, 1996, J AM PSYCHOANAL ASS, V44, P815, DOI 10.1177/000306519604400307
   Fernee CR, 2017, QUAL HEALTH RES, V27, P114, DOI 10.1177/1049732316655776
   Gass M., 2012, ADVENTURE THERAPY TH
   Giugliano J., 2003, SEXUAL ADDICTION COM, V10, P275, DOI DOI 10.1080/10720160390268979
   Gottdiener W H, 2001, J Am Acad Psychoanal, V29, P469, DOI 10.1521/jaap.29.3.469.17305
   Gottdiener WH, 2013, J PSYCHOTHER INTEGR, V23, P39, DOI 10.1037/a0030271
   Harper NJ, 2017, children YOUTH SERV REV, V83, P68, DOI 10.1016/j.childrenyouth.2017.10.030
   Hill N., 2007, J MENTAL HEALTH COUN, V29, P338, DOI [10.17744/mehc.29.4.c6121j162j143178, DOI 10.17744/MEHC.29.4.C6121J162J143178]
   Hoag MJ, 2014, J EXPERIENT EDUC, V37, P382, DOI 10.1177/1053825914540837
   Jerry PA, 1997, J SUBST ABUSE TREAT, V14, P319, DOI 10.1016/S0740-5472(97)00030-5
   KAUFMAN E, 1990, INT J ADDICT, V25, P97, DOI 10.3109/10826089009071035
   Khantzian E. J., 2014, PSYCHIAT TIMES, V31, P11
   Khantzian EJ, 2012, AM J ADDICTION, V21, P274, DOI 10.1111/j.1521-0391.2012.00234.x
   Khantzian EJ., 2003, NEUROPSYCHOANALYSIS, V5, P5, DOI [DOI 10.1080/15294145.2003.10773403, 10.1080/15294145.2003.10773403]
   Lariviere M, 2012, J EXPERIENT EDUC, V35, P290, DOI 10.1177/105382591203500106
   Marlo H, 2002, CLIN PSYCHOL PSYCHOT, V9, P211, DOI 10.1002/cpp.309
   Matusow H, 2013, SUBST USE MISUSE, V48, P239, DOI 10.3109/10826084.2012.753548
   MORGENSTERN J, 1993, PSYCHOTHER, V30, P194, DOI 10.1037/0033-3204.30.2.194
   Mygind L, 2019, HEALTH PLACE, V58, DOI 10.1016/j.healthplace.2019.05.014
   Ramos S., 2003, INT J PSYCHOANAL, V85, P467, DOI [10.1516/002075704773889841, DOI 10.1516/002075704773889841]
   Rothschildren D, 2010, J CLIN PSYCHOL, V66, P136, DOI 10.1002/jclp.20670
   Russell K. C., 2003, children YOUTH CARE FOR, V32, P355, DOI DOI 10.1023/B:CCAR.0000004507.12946.7E
   Russell KC, 2005, children YOUTH CARE FOR, V34, P209, DOI DOI 10.1007/S10566-005-3470-7
   Russell K, 2008, J EXP EDUC, V31, P55, DOI 10.1177/105382590803100106
   Scott DA, 2010, children YOUTH CARE FOR, V39, P63, DOI 10.1007/s10566-009-9090-x
   TREECE C, 1986, PSYCHIAT CLIN N AM, V9, P399
   Tucker AR, 2018, RES SOCIAL WORK PRAC, V28, P438, DOI 10.1177/1049731516647486
   White W., 2012, ADVENTURE THERAPY TH, P19
   WURMSER L, 1982, ANN NY ACAD SCI, V398, P33, DOI 10.1111/j.1749-6632.1982.tb39471.x
   WURMSER L, 1987, J SUBST ABUSE TREAT, V4, P157, DOI 10.1016/S0740-5472(87)80010-7
NR 45
TC 0
Z9 0
U1 3
U2 5
PU ROUTLEDGE
PI ABINGDON
PA 2 PARK SQ, MILTON PARK, ABINGDON OX14 4RN, OXFORD, ENGLAND
SN 0079-7308
J9 PSYCHOANAL STUD CHIL
JI Psychoanal. Stud. children
PY 2021
VL 74
IS 1
BP 249
EP 264
DI 10.1080/00797308.2020.1859270
PG 16
WC Psychology, Psychoanalysis
WE Book Citation Index – Social Sciences & Humanities (BKCI-SSH); Social Science Citation Index (SSCI)
SC Psychology
GA BS1SZ
UT WOS:000695869800020
DA 2022-09-13
ER

PT J
AU Milner, D
   Nisbet, J
   Bacon, E
AF Milner, D
   Nisbet, J
   Bacon, E
TI Bringing therapeutic wilderness-program ideas into the classroom
SO INTERVENTION IN SCHOOL AND CLINIC
LA English
DT Article
AB This article discusses a wilderness camp program for children with social anti behavioral problems and provides a detailed approach for applying the program ideas in a public school setting.
C1 WAYNESVILLE MIDDLE SCH, WAYNESVILLE, NC USA.
   CAMP E TOH KALU, HENDERSONSVILLE, NC USA.
RP Milner, D (corresponding author), WESTERN CAROLINA UNIV, DEPT HUMAN SERV, CULLOWHEE, NC 28723 USA.
CR CASTELLANO TC, 1992, J OFFENDER REHABILIT, V17, P19
   Davis-Berman J., 1994, J EXPERIENTIAL ED, V17, P49, DOI DOI 10.1177/105382599401700212
   ENSMINGER EE, 1992, FOCUS EXCEPT children, V24, P1
   Gibson P M, 1979, Ther Recreation J, V13, P21
   MORSE WC, 1957, J SOC ISSUES, V13, P15
   [No title captured]
   [No title captured]
NR 7
TC 0
Z9 0
U1 0
U2 0
PU SAGE PUBLICATIONS INC
PI THOUSAND OAKS
PA 2455 TELLER RD, THOUSAND OAKS, CA 91320 USA
SN 1053-4512
EI 1538-4810
J9 INTERV SCH CLIN
JI Interv. Sch. Clin.
PD SEP
PY 1997
VL 33
IS 1
BP 30
EP 35
DI 10.1177/105345129703300106
PG 6
WC Education, Special
WE Social Science Citation Index (SSCI)
SC Education & Educational Research
GA XV070
UT WOS:A1997XV07000005
DA 2022-09-13
ER

PT J
AU Sidenius, U
   Stigsdotter, UK
   Poulsen, DV
   Bondas, T
AF Sidenius, Ulrik
   Stigsdotter, Ulrika Karlsson
   Poulsen, Dorthe Varning
   Bondas, Terese
TI "I look at my own forest and fields in a different way": the lived
   experience of nature therapy in a therapy garden when suffering
   from stress-related illness
SO INTERNATIONAL JOURNAL OF QUALITATIVE STUDIES ON HEALTH AND wellbeing
LA English
DT Article
DE Phenomenology; reflective lifeworld research; ICD-10 F43; supportive
   environments; restorative experiences; nature-like setting
AB Evidence confirms that nature therapy (NBT) has a positive effect on people with mental illnesses. However, there is a lack of evidence on the meaning of NBT for specific patient groups. The Nacadia (R) Therapy Garden was designed according to an evidence-based design process, and an NBT programme was developed. The aim of the study was to illuminate the phenomenon of participants' lived experience of the NBT in Nacadia. Fourteen participants took part in semi-structured interview (SSIs), and by way of reflective lifeworld research, the SSIs were analysed to identify and describe the meanings of the phenomenon. The essence of the phenomenon was found to be a process of adopting a searching approach to NBT and Nacadia to become familiar with the conditions. This familiarity stimulated the development of confidentiality and attachment to Nacadia. Feeling protected, safe, cared for, and not exposed was important, and motivated feelings of freedom, reduced demands, and increased the ability to access and try a spectrum of NBT activities. It encouraged participants to develop personal approaches and coping strategies to implement in their everyday lives for moving on.
C1 [Sidenius, Ulrik; Stigsdotter, Ulrika K.; Poulsen, Dorthe Varning] Univ Copenhagen, Dept Geosci & Nat Resource Management IGN, Fac Sci, Frederiksberg, Denmark.
   [Bondas, Terese] Nord Univ, Fac Profess Studies Nursing & Hlth Sci, Bodo, Norway.
C3 University of Copenhagen; Nord University
RP Sidenius, U (corresponding author), Univ Copenhagen, Sect Landscape Architecture & Planning, Dept Geosci & Nat Resource Management IGN, Rolighedsvej 23,G302, DK-1958 Frederiksberg C, Denmark.
EM us@ign.ku.dk
RI Bondas, Terese/L-2009-2019; Stigsdotter, Ulrika/A-5907-2015; Sidenius,
   Ulrik/D-3935-2015
OI Stigsdotter, Ulrika/0000-0001-6744-2311; Sidenius,
   Ulrik/0000-0002-6976-6181
FU TrygFonden; Department of Geosciences and Natural Resource Management,
   University of Copenhagen
FX This study was funded by grants from TrygFonden and the Department of
   Geosciences and Natural Resource Management, University of Copenhagen.
CR Aldwin C. M., 2009, STRESS COPING DEV IN
   Annerstedt M, 2011, SCAND J PUBLIC HEALT, V39, P371, DOI 10.1177/1403494810396400
   Antonovsky A, 1996, HEALTH PROMOT INT, V11, P11, DOI 10.1093/heapro/11.1.11
   Cooper M.C., 2014, THERAPEUTIC LANDSCAP
   Corazon S.S., 2010, J THER HORTIC, V20, P2010
   Corazon SS, 2011, J ADVENTURE EDUC OUT, V11, P161, DOI 10.1080/14729679.2011.633389
   Dahlberg K., 2008, REFLECTIVE LIFEWORLD
   Dahlberg K., 2006, INT J QUALITATIVE ST, V1, P11, DOI [10.1080/17482620500478405, DOI 10.1080/17482620500478405]
   Danish Stress Society, 2016, BEH
   Diamond A, 2013, ANNU REV PSYCHOL, V64, P135, DOI 10.1146/annurev-psych-113011-143750
   Eplov L., 2008, FREMME MENTAL SUNDHE
   European Commission, 2005, GREEN PAP IMPR MENT
   Fog J., 2004, MED SAMTALEN UDGANGS
   Gadamer H.-G., 1996, ENIGMA HLTH ART HEAL
   Grahn P., 2010, INNOV APPROACHES RES, V1st ed., P116, DOI [DOI 10.4324/9780203853252, 10.4324/9780203853252]
   Hartig T, 2014, ANNU REV PUBL HEALTH, V35, P207, DOI 10.1146/annurev-publhealth-032013-182443
   Jurado MB, 2007, NEUROPSYCHOL REV, V17, P213, DOI 10.1007/s11065-007-9040-z
   Kaplan R., 1989, EXPERIENCE NATURE PS
   KAPLAN S, 1995, J ENVIRON PSYCHOL, V15, P169, DOI 10.1016/0272-4944(95)90001-2
   Koch N. E., 2008, KONCEPTMODEL TERAPIH
   Landes Donald A., 2012, PHENOMENOLOGY PERCEP
   Manzo Lynne C., 2014, CARACTERIZACION REFL
   Mehling WE, 2012, PLOS ONE, V7, DOI 10.1371/journal.pone.0048230
   Melchert T. P., 2015, BIOPSYCHOSOCIAL PRAC
   Moore R., 2010, INNOVATIVE APPROACHE, P33
   Mukherjee A., 2013, AESTHETIC HYSTERIA G
   National Board of Health, 2007, LANGV STRESS AKT VID
   Netterstrom B., 2014, STRESS ARBEJDE NYEST
   Nielsen K., 2003, PRAKTIKKENS LAERINGS
   Palsdottir AM, 2014, INT J ENV RES PUB HE, V11, P7094, DOI 10.3390/ijerph110707094
   Pearson A, 2009, EVIDENCE BASED CLIN
   Proshansky H.M., 1970, ENV PSYCHOL MAN HIS
   Seamon D., 2014, PLACE ATTACHMENT ADV, P11
   Sidenius U., 2015, ALAM CIPTA INT J SUS, V8, P44
   Stigsdotter U. K., 2014, THERAPEUTIC LANDSCAP, P198
   Stigsdotter UK, 2011, FORESTS, TREES AND HUMAN HEALTH, P309, DOI 10.1007/978-90-481-9806-1_11
   Sutton J., 2014, ROUTLEDGE HDB EMBODI, DOI [10.1094/Phyto-62-1369, DOI 10.1094/PHYTO-62-1369]
   The National Board of Health, 2014, DANSK SUNDH NAT SUND
   Todres Les, 2007, Med Health Care Philos, V10, P53, DOI 10.1007/s11019-006-9012-8
   WHO, 2013, THE EUROPEAN MENTAL
   WHO, 1992, THE ICD 10 CLASSIFIC, DOI [10.1002/1520-6505(2000)9:5&LT;201::AID-EVAN2&GT;3.3.CO;2-P, DOI 10.1002/1520-6505(2000)9:5<201::AID-EVAN2>3.3.CO;2-P]
   World Health Organization, 1948, 3 WHO
   World Med Assoc, 2013, JAMA-J AM MED ASSOC, V310, P2191, DOI 10.1001/jama.2013.281053
NR 43
TC 16
Z9 16
U1 2
U2 29
PU TAYLOR & FRANCIS LTD
PI ABINGDON
PA 2-4 PARK SQUARE, MILTON PARK, ABINGDON OR14 4RN, OXON, ENGLAND
SN 1748-2623
EI 1748-2631
J9 INT J QUAL STUD HEAL
JI Int. J. Qual. Stud. Health wellbeing
PD MAY 23
PY 2017
VL 12
AR 1324700
DI 10.1080/17482631.2017.1324700
PG 14
WC Public, Environmental & Occupational Health; Nursing; Social Sciences,
   Biomedical
WE Social Science Citation Index (SSCI)
SC Public, Environmental & Occupational Health; Nursing; Biomedical Social
   Sciences
GA EW5LB
UT WOS:000402546300001
PM 28534665
OA gold, Green Accepted, Green Published
DA 2022-09-13
ER

PT J
AU Hohage, R
AF Hohage, R
TI ICD-10-diagnoses in outdoor psychotherapy. A critical evaluation
SO PSYCHOTHERAPEUT
LA German
DT Article
DE outdoor psychotherapy; diagnostic classification; ICD-10; quality
   assurance
AB An evaluation of the ICD-10 manual (Chapter V) reveals severe shortcomings of this diagnostic instrument concerning outdoor psychotherapy. It is well known that ICD diagnoses are restricted to symptoms and deficits of psych ic functions; th is restriction contradicts the definitions of psychic diseases as stated by the German "Psychotherapie - Richtlinien". In Germany, third-party-payment is bound to therapies taking etological aspects into account. It doesn't make sense that the diagnostic system abandons any etiological foundation, making no difference between neurobiological, psychological and psyche-reactive factors fostering psychic diseases. The diagnostic principle of the comorbidity impairs the therapist's diagnostic and therapeutic capacity to synthetize different phenomena to a common gestalt. Moreover,the new diagnostic category" personality disorder" is ill-defined and doesn't allow any conclusion of therapeutic relevance. The ICD-10 manual is maybe a suitable instrument in a research context, but its usefulness to promote quality assurance in outdoor psychotherapy is considerably restricted.
RP Hohage, R (corresponding author), Ingeborg Bachmann Str 5, D-89134 Blaustein, Germany.
CR Bohus M, 1999, PSYCHIAT PSYCHOTHERA, P771
   Buchholz MB, 2000, FORUM PSYCHOANAL, V16, P59, DOI 10.1007/s004510050057
   DILLING H, 1999, KLINISCH DIAGNOSTISC
   Faber F. R., 1999, KOMMENTAR PSYCHOTHER
   FENICHEL O, 1983, PSYCHOANALYTISCHE NE, V3, P21
   HOFFMANN SO, 1979, CHARAKTER NEUROSE
   HOHAGE R, 2000, ANAL ORIENTIERTE PSY
   JANSSEN PL, 1997, PSYCHOTHERAPEUT, V42, P244
   Laireiter AR, 2001, PSYCHOTHERAPEUT, V46, P90, DOI 10.1007/s002780100141
   Rudolf G, 2001, PSYCHOTHERAPEUT, V46, P102, DOI 10.1007/s002780100142
   SASS H, 1987, FORTSCHR NEUROL PSYC, V55, P335
   SCHNEIDER K, 1992, COGNITION EMOTION, V6, P37, DOI 10.1080/02699939208411057
   SCHNEIDER W, 1993, KRITISCHE AUSELNANDE
   Stierlin H, 2001, PSYCHOTHERAPEUT, V46, P134, DOI 10.1007/s002780100139
   VONWIETERSHEIM J, 1994, Z PSYCHOSOM MED PSYC, V40, P266
NR 15
TC 4
Z9 4
U1 0
U2 1
PU SPRINGER-VERLAG
PI NEW YORK
PA 175 FIFTH AVE, NEW YORK, NY 10010 USA
SN 0935-6185
J9 PSYCHOTHERAPEUT
JI Psychotherapeut
PD MAR
PY 2001
VL 46
IS 2
BP 110
EP 114
DI 10.1007/s002780100137
PG 5
WC Psychology, Clinical; Psychology, Psychoanalysis
WE Social Science Citation Index (SSCI)
SC Psychology
GA 421HN
UT WOS:000168059100004
DA 2022-09-13
ER

PT J
AU [Anonymous]
AF [Anonymous]
TI THERAPEUTIC SOCIAL CLUBS - AN ADVENTURE IN SOCIAL PSYCHIATRY
SO BRITISH MEDICAL JOURNAL
LA English
DT Article
NR 0
TC 0
Z9 0
U1 0
U2 0
PU BRITISH MED JOURNAL PUBL GROUP
PI LONDON
PA BRITISH MED ASSOC HOUSE, TAVISTOCK SQUARE, LONDON WC1H 9JR, ENGLAND
SN 0959-8138
J9 BRIT MED J
JI Br. Med. J.
PY 1948
VL 1
IS 4543
BP 211
EP 212
PG 2
WC Medicine, General & Internal
WE Science Citation Index Expanded (SCI-EXPANDED)
SC General & Internal Medicine
GA XU494
UT WOS:A1948XU49400021
OA Green Submitted
DA 2022-09-13
ER

PT J
AU Azevedo, A
AF Azevedo, Antonio
TI A NEW THEORETICAL FRAMEWORK FOR therapeutic landscapes: COASTAL (BLUE),
   FOREST (GREEN), SPIRITUAL "POWER SPOTS" (GOLD) AND WILDERNESS
   (DARK/WHITE)
SO JOURNAL OF SPATIAL AND ORGANIZATIONAL DYNAMICS
LA English
DT Article
DE therapeutic landscapes; Green Areas; Coastal Blue Areas; Psychological
   Wellbeing; Spiritual Experiences; Self-Achievement Experiences
ID HEALTH-BENEFITS; URBAN BLUE; PSYCHOLOGICAL BENEFITS; PHYSICAL-ACTIVITY;
   MENTAL-HEALTH; DARK TOURISM; SPACES; PLACE; CITIES; ENVIRONMENTS
AB This paper aims to discuss the healing and wellbeing effects induced by places and landscapes such as coastal (blue) areas and green space. Adopting a holistic approach, the paper fills a gap by exploring the therapeutic benefits of other short-term experiences such as: spiritual/introspective (gold), sensation seeking/excitement, achievement-oriented, symbolic and transformative experiences. "Dark" and "white" sceneries such as risk recreation and pilgrimage to "land's ends", dystopian places and (white) extreme wilderness were also analyzed. The negative externalities caused by neighborhood social and physical disorder (grey zones) complete the "pallet of colors". This conceptual paper fills a gap providing a new tool to map place brands according to two positioning axis: 1) Physical Health (passive absorption/residential exposure) (positive versus negative impact); 2) Spiritual versus Excitement/Self-achievement (active way/short exposure). Furthermore, it proposes also a new theoretical framework for the "salutogenic health system" and for the "governance support system". The paper's contributions will help place brand managers, public decision makers and tourism operators to develop innovative place based policies using those health benefitss as a driver for place branding positioning.
C1 [Azevedo, Antonio] Univ Minho, Braga, Portugal.
C3 Universidade do Minho
RP Azevedo, A (corresponding author), Univ Minho, Braga, Portugal.
EM antonioa@eeg.uminho.pt
OI Azevedo, Antonio/0000-0002-3918-5108
CR Abraham A, 2010, INT J PUBLIC HEALTH, V55, P59, DOI 10.1007/s00038-009-0069-z
   Affolderbach J, 2017, J CLEAN PROD, V164, P676, DOI 10.1016/j.jclepro.2017.06.234
   [Anonymous], 2010, DOING ETHNOGRAPHIC R
   Anton CE, 2014, J ENVIRON PSYCHOL, V40, P451, DOI 10.1016/j.jenvp.2014.10.007
   Attix S. A., 2015, TOURISM RECREATION R, V27, P51
   Azevedo A, 2018, INT J TOUR CITIES, V4, P54, DOI 10.1108/IJTC-03-2017-0019
   Bell SL, 2018, SOC SCI MED, V196, P123, DOI 10.1016/j.socscimed.2017.11.035
   Bell SL, 2015, SOC SCI MED, V142, P56, DOI 10.1016/j.socscimed.2015.08.011
   Bettmann JE, 2016, J children FAM STUD, V25, P2659, DOI 10.1007/s10826-016-0439-0
   Bratman GN, 2012, ANN NY ACAD SCI, V1249, P118, DOI 10.1111/j.1749-6632.2011.06400.x
   Britton E, 2020, HEALTH PROMOT INT, V35, P50, DOI 10.1093/heapro/day103
   Brooks JJ, 2006, LEISURE SCI, V28, P331, DOI 10.1080/01490400600745852
   Buckley R., 2018, ANN LEISURE RES, P1
   Buckley RC, 2017, FRONT PUBLIC HEALTH, V5, DOI 10.3389/fpubh.2017.00220
   Carrus G, 2015, LANDSCAPE URBAN PLAN, V134, P221, DOI 10.1016/j.landurbplan.2014.10.022
   Carter C, 2018, JPN J RELIG STUD, V45, P145, DOI 10.18874/jjrs.45.1.2018.145-173
   Van Cauwenberg J, 2011, HEALTH PLACE, V17, P458, DOI 10.1016/j.healthplace.2010.11.010
   Clough P, 2016, SPORTS MED, V46, P963, DOI 10.1007/s40279-016-0503-3
   Csikszentmihalyi M., 2016, POSITIVE TOURISM PP, P82
   de Bell S, 2017, LANDSCAPE URBAN PLAN, V167, P118, DOI 10.1016/j.landurbplan.2017.06.003
   Dunkley R., 2007, ASIAN J TOURISM HOSP, V1, P54
   Echeverria S, 2008, HEALTH PLACE, V14, P853, DOI 10.1016/j.healthplace.2008.01.004
   Finlay J, 2015, HEALTH PLACE, V34, P97, DOI 10.1016/j.healthplace.2015.05.001
   Foley R, 2015, HEALTH PLACE, V35, P157, DOI 10.1016/j.healthplace.2015.07.003
   Foley R, 2011, HEALTH PLACE, V17, P470, DOI 10.1016/j.healthplace.2010.11.014
   Garcia E., 2014, ENCY QUALITY LIFE WE, P1, DOI [10.1007/978-94-007-0753-5_2751, DOI 10.1007/978-94-007-0753-5_2751]
   García-Ramírez Manuel, 2014, Psychosocial Intervention, V23, P79, DOI 10.1016/j.psi.2014.07.009
   Gascon M, 2017, INT J HYG ENVIR HEAL, V220, P1207, DOI 10.1016/j.ijheh.2017.08.004
   Gascon M, 2015, INT J ENV RES PUB HE, V12, P4354, DOI 10.3390/ijerph120404354
   GESLER WM, 1993, ENVIRON PLANN D, V11, P171, DOI 10.1068/d110171
   Grahn P, 2010, LANDSCAPE URBAN PLAN, V94, P264, DOI 10.1016/j.landurbplan.2009.10.012
   Grant M., 2017, CITIES HLTH, V1, P1, DOI [10.1080/23748834.2017.1316025, DOI 10.1080/23748834.2017.1316025]
   Grellier J, 2017, BMJ OPEN, V7, DOI 10.1136/bmjopen-2017-016188
   Gulsrud NM, 2013, URBAN FOR URBAN GREE, V12, P330, DOI 10.1016/j.ufug.2013.03.001
   Haaland C, 2015, URBAN FOR URBAN GREE, V14, P760, DOI 10.1016/j.ufug.2015.07.009
   Hagan J. D., 2002, THESIS
   Hansen-Ketchum PA, 2011, HEALTH PLACE, V17, P558, DOI 10.1016/j.healthplace.2010.12.014
   Hermes J, 2018, ECOSYST SERV, V31, P296, DOI 10.1016/j.ecoser.2018.02.015
   Jenkinson C, 2001, J PUBLIC HEALTH MED, V23, P187, DOI 10.1093/pubmed/23.3.187
   Kabisch N, 2015, ENVIRON IMPACT ASSES, V50, P25, DOI 10.1016/j.eiar.2014.08.007
   Kato K, 2017, TOUR MANAG PERSPECT, V24, P243, DOI 10.1016/j.tmp.2017.07.017
   Kenzer M, 1999, ENVIRON URBAN, V11, P201, DOI 10.1177/095624789901100103
   Kim B, 2016, TOURISM MANAGE, V56, P142, DOI 10.1016/j.tourman.2016.04.003
   Komossa F, 2018, ECOL INDIC, V85, P105, DOI 10.1016/j.ecolind.2017.10.015
   Krekel C, 2016, ECOL ECON, V121, P117, DOI 10.1016/j.ecolecon.2015.11.005
   Kristine E, 2018, SCHIZOPHR RES, V199, P142, DOI 10.1016/j.schres.2018.03.026
   Kujawa J, 2017, TOUR MANAG PERSPECT, V24, P193, DOI 10.1016/j.tmp.2017.07.011
   Lee ACK, 2011, J PUBLIC HEALTH-UK, V33, P212, DOI 10.1093/pubmed/fdq068
   Lengen C, 2015, HEALTH PLACE, V35, P166, DOI 10.1016/j.healthplace.2015.05.016
   Li Q, 2009, INT J IMMUNOPATH PH, V22, P951, DOI 10.1177/039463200902200410
   Light D, 2017, TOURISM MANAGE, V61, P275, DOI 10.1016/j.tourman.2017.01.011
   Lowe M, 2015, URBAN POLICY RES, V33, P131, DOI 10.1080/08111146.2014.1002606
   Marco M, 2015, EUR J PSYCHOL APPL L, V7, P81, DOI 10.1016/j.ejpal.2015.05.001
   Martin-Storey A, 2012, ANN BEHAV MED, V43, P162, DOI 10.1007/s12160-011-9310-0
   Martini A, 2020, CURR ISSUES TOUR, V23, P679, DOI 10.1080/13683500.2018.1518972
   MEA, 2003, ECOSYSTEMS HUMAN WEL
   Ng MK, 2016, PLAN THEORY PRACT, V17, P3, DOI 10.1080/14649357.2016.1139227
   Nutsford D, 2016, HEALTH PLACE, V39, P70, DOI 10.1016/j.healthplace.2016.03.002
   Olafsdottir R, 2011, TOURISM GEOGR, V13, P280, DOI 10.1080/14616688.2010.531043
   Pearson A., 2017, INT J ENV RES PUB HE, V14, P213
   Pineo H, 2018, CITIES HEAL, V2, P27
   Pittman SJ, 2019, MAR POLICY, V103, P160, DOI 10.1016/j.marpol.2019.02.012
   Podoshen JS, 2015, TOURISM MANAGE, V51, P316, DOI 10.1016/j.tourman.2015.05.002
   Podoshen JS, 2013, TOURISM MANAGE, V35, P263, DOI 10.1016/j.tourman.2012.08.002
   Porter N, 2013, ENVIRON COMMUN, V7, P231, DOI 10.1080/17524032.2013.779291
   Powell RB, 2012, POLAR REC, V48, P145, DOI 10.1017/S0032247410000720
   Reese R. F., 2018, J ADVENTURE ED OUTDO, P1
   Reese RF, 2015, INT J ADV COUNS, V37, P124, DOI 10.1007/s10447-014-9232-1
   Riva M, 2011, HEALTH PLACE, V17, P588, DOI 10.1016/j.healthplace.2010.12.016
   Rose E, 2012, HEALTH PLACE, V18, P1381, DOI 10.1016/j.healthplace.2012.07.002
   Russell K., 2002, children YOUTH CARE FOR, DOI DOI 10.1023/A:1021110417119
   Russell K. C., 2000, J EXPERIENTIAL ED, V23, P170, DOI DOI 10.1177/105382590002300309
   Sampson RJ, 1999, AM J SOCIOL, V105, P603, DOI 10.1086/210356
   Scannell L, 2017, J ENVIRON PSYCHOL, V51, P256, DOI 10.1016/j.jenvp.2017.04.001
   Serbulea M, 2012, HEALTH PLACE, V18, P1366, DOI 10.1016/j.healthplace.2012.06.020
   Takano T, 2002, J EPIDEMIOL COMMUN H, V56, P913, DOI 10.1136/jech.56.12.913
   Tobias S, 2013, LAND USE POLICY, V30, P266, DOI 10.1016/j.landusePol.2012.03.021
   Tooman H., 2013, INNOVATIVE MARKETING
   Tsouros AD, 2015, HEALTH PROMOT INT, V30, pi3, DOI 10.1093/heapro/dav046
   Valls JF, 2017, J SUSTAIN TOUR, V25, P1338, DOI 10.1080/09669582.2016.1273358
   van den Berg M, 2015, URBAN FOR URBAN GREE, V14, P806, DOI 10.1016/j.ufug.2015.07.008
   van Laer T, 2019, J MARKET MANAG-UK, V35, P586, DOI 10.1080/0267257X.2018.1550434
   Veal C, 2017, GEOFORUM, V81, P11, DOI 10.1016/j.geoforum.2017.01.016
   Velarde M. D., 2007, Urban Forestry & Urban Greening, V6, P199, DOI 10.1016/j.ufug.2007.07.001
   Vidon ES, 2018, ANN TOURISM RES, V73, P62, DOI 10.1016/j.annals.2018.09.006
   Voelker S, 2015, HEALTH PLACE, V35, P196, DOI 10.1016/j.healthplace.2014.10.015
   Volker S, 2013, SOC SCI MED, V91, P141, DOI 10.1016/j.socscimed.2013.04.016
   Volker S, 2011, INT J HYG ENVIR HEAL, V214, P449, DOI 10.1016/j.ijheh.2011.05.001
   Webster P, 2013, J URBAN HEALTH, V90, pS52, DOI 10.1007/s11524-011-9643-9
   White M, 2010, J ENVIRON PSYCHOL, V30, P482, DOI 10.1016/j.jenvp.2010.04.004
   White MP, 2017, HEALTH PLACE, V45, P77, DOI 10.1016/j.healthplace.2017.03.008
   White MP, 2014, PREV MED, V69, P135, DOI 10.1016/j.ypmed.2014.09.016
   White MP, 2013, HEALTH PLACE, V23, P97, DOI 10.1016/j.healthplace.2013.05.006
   Willson GB, 2013, ANN TOURISM RES, V42, P150, DOI 10.1016/j.annals.2013.01.016
   Wilson J.Q., 1982, ATLANTIC MONTHLY, V249, P29, DOI DOI 10.4135/9781412959193.n281
   Wustemann H, 2017, ECOL INDIC, V78, P125, DOI 10.1016/j.ecolind.2017.02.035
   Xu SY, 2012, INT J TOUR RES, V14, P269, DOI 10.1002/jtr.860
   Zheng C, 2018, CURR ISSUES TOUR, V21, P1710, DOI 10.1080/13683500.2016.1220512
   ZUCKERMAN M, 1978, DIMENSIONS PERSONALI, P487
   Zuckerman M., 1994, BEHAV EXPRESSIONS BI
NR 100
TC 1
Z9 1
U1 10
U2 25
PU CIEO, RESEARCH CENTER SPATIAL & ORGANIZATIONAL DYNAMICS
PI FARO
PA UNIV ALGARVE CAMPUS GAMBELAS, BUILDING 9, FARO, 8005-139, PORTUGAL
SN 1647-3183
J9 J SPAT ORGAN DYN
JI J. Spat. Organ. Dyn.
PY 2020
VL 8
IS 1
BP 29
EP 51
PG 23
WC Social Sciences, Interdisciplinary
WE Emerging Sources Citation Index (ESCI)
SC Social Sciences - Other Topics
GA KY8LQ
UT WOS:000522828400003
DA 2022-09-13
ER

PT J
AU Stevens, B
   Kagan, S
   Yamada, J
   Epstein, I
   Beamer, M
   Bilodeau, M
   Baruchel, S
AF Stevens, B
   Kagan, S
   Yamada, J
   Epstein, I
   Beamer, M
   Bilodeau, M
   Baruchel, S
TI Adventure therapy for adolescents with cancer
SO PEDIATRIC BLOOD & CANCER
LA English
DT Article
DE adventure therapy; adolescents; cancer; quality of life
ID EXERCISE; REHABILITATION; diagnostics
AB The objective of this study was to describe adolescents' with cancer experience in an adventure therapy program from a health related quality of life (HRQL) perspective. A qualitative descriptive research method was used. Eleven adolescents and five health professionals participated in a guided group adventure therapy expedition in a remote area of Canada. The expedition was videotaped and data were collected using an unstructured interview format with both adolescents and health professionals. Emerging themes were identified using a qualitative descriptive exploratory analysis. Four major themes and related sub-themes were generated. The major themes were: developing connections, togetherness, rebuilding self-esteem, and creating memories. Adventure therapy was viewed by the adolescents and health care professionals as a positive experience with multiple benefits. This preliminary research will contribute to an understanding of adolescents' experiences with cancer and provide a basis for future studies evaluating the impact of adventure therapy on HRQL. (C) 2004 Wiley-Liss, Inc.
C1 Hosp Sick children, New Agent & Innovat Therapy Program, Toronto, ON M5G 1X8, Canada.
   Univ Toronto, Fac Nursing, Toronto, ON, Canada.
   Univ Toronto, Fac Med, Toronto, ON, Canada.
   Hosp Sick children, Dept Pediat, Toronto, ON M5G 1X8, Canada.
   Seneca Coll, Toronto, ON, Canada.
   Univ Toronto, Fac Nursing, Toronto, ON, Canada.
   Univ Quebec, Outdoor Adventure Leadership Program, Chicoutimi, PQ, Canada.
C3 University of Toronto; Hospital for Sick children (SickKids); University
   of Toronto; University of Toronto; University of Toronto; Hospital for
   Sick children (SickKids); University of Toronto; University of Quebec;
   University of Quebec Chicoutimi
RP Baruchel, S (corresponding author), Hosp Sick children, New Agent & Innovat Therapy Program, 555 Univ Ave, Toronto, ON M5G 1X8, Canada.
EM sylvain.baruchel@sickkids.ca
OI epstein, iris/0000-0002-8470-494X
CR Autry C. E., 2001, Therapeutic Recreation Journal, V35, P289
   BERMAN DS, 1995, 385425 ED ERIC CLEAR
   Bleyer WA, 2002, MED PEDIATR ONCOL, V38, P1, DOI 10.1002/mpo.1257
   BRADLYN AS, 1995, SOC SCI MED, V41, P1463, DOI 10.1016/0277-9536(95)00114-M
   BRANDEN N, 1994, 6 PILLARS SELF ESTEE, P3
   Chesler M A, 1990, J Pediatr Oncol Nurs, V7, P57, DOI 10.1177/104345429000700209
   Courneya KS, 1999, ANN BEHAV MED, V21, P171, DOI 10.1007/BF02908298
   DATILLO J, 2000, FACILITATION TECHNIQ, P13
   Eiser C, 1998, J children PSYCHOL PSYC, V39, P621, DOI 10.1111/1469-7610.00362
   Ewert A.W., 1989, OUTDOOR ADVENTURE PU
   Friedenreich CM, 1996, CLIN J SPORT MED, V6, P237, DOI 10.1097/00042752-199610000-00006
   Hockenberry-Eaton M, 1994, Oncol Nurs Forum, V21, P1025
   Keats M R, 1999, J Pediatr Oncol Nurs, V16, P180, DOI 10.1177/104345429901600402
   KIMBALL RO, 1993, ADVENTURE THERAPY TH, P11
   Manne S, 1998, J PEDIATR PSYCHOL, V23, P121
   MILES M, 1994, EXPANDED SOURCEBOOK, P57
   Nayfield S G, 1992, Qual Life Res, V1, P203, DOI 10.1007/BF00635619
   Parse R. R., 2001, QUALITATIVE INQUIRY, P57
   Pinto BM, 1999, PSYCHO-ONCOL, V8, P191, DOI 10.1002/(SICI)1099-1611(199905/06)8:3<191::AID-PON355>3.3.CO;2-K
   REIS LAG, 2000, SEER CANC STAT REV, P1973
   Sandelowski M, 2000, RES NURS HEALTH, V23, P334, DOI 10.1002/1098-240X(200008)23:4<334::AID-NUR9>3.0.CO;2-G
   Shore S, 1999, J SPORT MED PHYS FIT, V39, P240
   Varni JW, 2002, CANCER-AM CANCER SOC, V94, P2090, DOI 10.1002/cncr.10428
NR 23
TC 33
Z9 33
U1 2
U2 16
PU WILEY
PI HOBOKEN
PA 111 RIVER ST, HOBOKEN 07030-5774, NJ USA
SN 1545-5009
EI 1545-5017
J9 PEDIATR BLOOD CANCER
JI Pediatr. Blood Cancer
PD SEP
PY 2004
VL 43
IS 3
BP 278
EP 284
DI 10.1002/pbc.20060
PG 7
WC Oncology; Hematology; Pediatrics
WE Science Citation Index Expanded (SCI-EXPANDED)
SC Oncology; Hematology; Pediatrics
GA 844FF
UT WOS:000223142200013
PM 15266414
DA 2022-09-13
ER

PT J
AU BOOTH, G
AF BOOTH, G
TI VALUES IN NATURE AND IN PSYCHOTHERAPY
SO ARCHIVES OF GENERAL PSYCHIATRY
LA English
DT Article
CR BATESON G, 1960, ARCH GEN PSYCHIAT, V2, P477
   BINSWANGER L, 1958, CASE ELLEN WEST EXIS
   BOOTH G, 1960, PSYCHOANAL REV, V47, P51
   BOOTH G, 1956, PSYCHIAT QUART, V30, P445, DOI 10.1007/BF01564358
   BOOTH G, 1946, PSYCHOSOM MED, V8, P367, DOI 10.1097/00006842-194611000-00001
   BOOTH G, 1948, PSYCHOSOM MED, V10, P1
   BOOTH G, 1949, REV RELIGION, V13, P241
   BOOTH G, 1946, REV RELIGION, V10, P385
   Booth G., 1960, MINISTRY MENTAL HLTH, P101
   Booth GC, 1939, ARCH NEURO PSYCHIATR, V42, P514, DOI 10.1001/archneurpsyc.1939.02270210152009
   Brun R, 1923, INT Z PSYCHOANAL, V9, P183
   DERI S, 1949, INTRODUCTION SZONDI
   DUBOS R, 1959, MIRAGE HEALTH
   Eddington A., 1928, NATURE PHYSICAL WORL
   EHRENWALD J, 1955, NEW DIMENSION DEEP A
   FENICHEL O, 1945, PSYCHOANALYTIC THEOR
   Ford C., 1951, PATTERNSEXUAL BEHA
   FRANKL VE, 1959, DEATHCAMP EXISTENTIA
   Freud Sigmund, 1912, COLLECT PAPERS, V4, P203
   Fromm Erich, 1947, MAN HIMSELF
   FRUED S, 1950, ANALYSIS TERMINABLE, V5, P316
   FRUED S, 1950, NARCISSISM COLLECTED, V4, P30
   FRUED S, 1958, CIVILIZATION DISCONT
   Hermann I, 1936, INT Z PSYCHOANAL, V22, P349
   Jaspers K, 1919, PSYCHOLOGIE WELTANSC
   Jaspers Karl, 1951, MAN MODERN AGE
   KINSEY AC, 1948, SEXUAL BEHAVIOR HUMA
   KLAGES L, 1950, GRUNDLEGUNG WISSENSC
   KOCH K, 1953, TREE TEST
   LEE D, 1950, PSYCHOSOM MED, V12, P89, DOI 10.1097/00006842-195003000-00005
   LILLY JC, 5 PSYCH RES REP
   Lorenz Konrad, 1952, KING SOLOMONS RING
   Machover K., 1949, PERSONALITY PROJECTI, DOI 10.1037/11147-000
   MARAIS EN, 1950, SOUL WHITE ANT
   Masserman JH, 1944, PSYCHOSOM MED, V6, P7, DOI 10.1097/00006842-194401000-00002
   PORTMANN A, 1956, BIOLOGIE GEIST ZURIC
   Portmann A., 1961, ANIMALS SOCIAL BEING
   RICHTER CP, 1959, MEANING DEATH
   SIMMONS LW, 1954, SOCIAL SCIENCE MEDIC
   SPITZ R, 1945, HOSPITALISM PSYCHOAN, V1, P52
   SUZUKI DT, 1956, ZEN BUDDHISM
   SZONDI L, 1959, SZONDI TEST
   SZONDI L, 1944, SCHICKSALSANALYSE
   TINBERGEN B, 1955, STUDY INSTINCT
   Whitehead A., 1957, CONCEPT NATURE
   Wittkower ED, 1944, PSYCHOSOM MED, V6, P287, DOI 10.1097/00006842-194410000-00002
NR 46
TC 5
Z9 5
U1 0
U2 0
PU AMER MEDICAL ASSOC
PI CHICAGO
PA 515 N STATE ST, CHICAGO, IL 60610
SN 0003-990X
J9 ARCH GEN PSYCHIAT
JI Arch. Gen. Psychiatry
PY 1963
VL 8
IS 1
BP 22
EP &
PG 0
WC Psychiatry
WE Social Science Citation Index (SSCI); Science Citation Index Expanded (SCI-EXPANDED)
SC Psychiatry
GA P2358
UT WOS:A1963P235800003
PM 14013835
DA 2022-09-13
ER

PT J
AU Cohen, C
   Zeitz, L
AF Cohen, Cynthia
   Zeitz, Lian
TI The Family Throughout the Therapeutic Wilderness Process: Our Stories
SO CONTEMPORARY FAMILY THERAPY
LA English
DT Article
DE Alternative therapeutic programs; Wilderness therapy; adolescents; Young
   adults; Families; adolescents lacking motivation; Failure to launch;
   School failure; Family dynamics; Family therapy; Educational
   consultants; Team approach
ID PROGRAM
AB This article explores the experiences of families that have sent struggling adolescents to therapeutic wilderness programs. We employ a modified case study approach, in which we, the participants, are also observers of the experiences of our entire families. The article begins by explaining what wilderness therapy is and offering an overview of research that has examined the efficacy of therapeutic wilderness programs. We delineate the process of seeking, selecting and participating in wilderness therapy as well as the role of an educational consultant in facilitating this. We describe our experiences from (1) the time we realized and accepted that our children were struggling and suffering to (2) considering sending our children to wilderness therapy to (3) the stresses of the decision making process to (4) what the experience was like for us including participating in a parent workshop to (5) planning the next steps and discharge, and finally to (6) seeing and living the results over the next few years. Areas of growth and struggle are noted. Our children's perspectives on our families' development over time and the interactions among us are also discussed.
C1 [Cohen, Cynthia; Zeitz, Lian] Pathway Partners, 4 Creamery Rd, Great Barrington, MA 01230 USA.
RP Cohen, C (corresponding author), Pathway Partners, 4 Creamery Rd, Great Barrington, MA 01230 USA.
EM cynthia@pathwaypartners.info; lianzeitz@gmail.com
OI Cohen, Cynthia/0000-0002-6711-0023
CR Arbinger Institute, 2002, LEAD SELF DEC GETT B
   Arbinger Institute, 2015, AN PEAC RES HEART CO
   Atwood JD, 2008, CONTEMP FAM THER, V30, P233, DOI 10.1007/s10591-008-9066-2
   Bettman J. E., 2011, J EXPERIENTIAL ED, V34, DOI [10.1177/105382591103400206J, DOI 10.1177/105382591103400206J]
   Brown B., 2012, DARING GREATLY COURA
   Brown B., 2013, GIFTS IMPERFECTION L
   DeMille SM, 2016, CONTEMP FAM THER, V38, P3, DOI 10.1007/s10591-015-9362-6
   Norton CL., 2008, ILLINOIS children WELFA, V4, P166
   Partridge CR, 2001, CONTEMP FAM THER, V23, P403, DOI 10.1023/A:1013048927972
   Paxton T, 2000, US FOR SERV RMRS-P, V3, P202
   Russell K. C., 2001, J EXPERIENTIAL ED, V24, P70, DOI DOI 10.1177/105382590102400203
   Russell K. C., 2000, USDA FOR SERV P, P6
   Russell KC, 2005, children YOUTH CARE FOR, V34, P209, DOI DOI 10.1007/S10566-005-3470-7
   Schwarz S.W., 2009, adolescents MENTAL HL
   Substance Abuse and Mental Health Services Administration (SAMHSA), 2013, US Patent, Patent No. [1,870,942, 1-63., 1870942163]
   Van Hoven L. J., 2014, MASTER SOCIAL WORK C
   Van Hoven L. J., 2014, MINNESOTA CLIN RES P, V279
NR 17
TC 0
Z9 0
U1 0
U2 0
PU SPRINGER
PI NEW YORK
PA 233 SPRING ST, NEW YORK, NY 10013 USA
SN 0892-2764
EI 1573-3335
J9 CONTEMP FAM THER
JI Contemp. Fam. Ther.
PD MAR
PY 2016
VL 38
IS 1
SI SI
BP 119
EP 127
DI 10.1007/s10591-015-9369-z
PG 9
WC Psychology, Clinical
WE Emerging Sources Citation Index (ESCI)
SC Psychology
GA FJ1DY
UT WOS:000412454100013
DA 2022-09-13
ER

PT J
AU Sikorska, I
AF Sikorska, Iwona
TI RESILIENCE IN THE LIGHT OF POSITIVE PSYCHOLOGY - ADVENTURE EDUCATION AND
   ADVENTURE THERAPY
SO PSYCHOTERAPIA
LA English
DT Article
DE resilience; positive psychology; Circle of Courage
ID METAANALYSIS; WILDERNESS; COMPETENCE; OUTCOMES
AB Positive psychology is the next example of the optimistic point of view of the human possibilities, similarly to salutogenetic concept. There are used such terms as character strengths and virtues. The virtue especially connected with resilience is courage understood as emotional strength, will for achieving the goals. Courage contains four strengths: perseverance as completion of chosen aims, bravery as coping with obstacles and anxiety, honesty as authentic being and vitality as experiencing of excitation and liveliness. The purpose of the paper is to present resilience in the positive psychology perspective using the Circle of Courage Concept and its implementation in adventure education and adventure therapy. Development of the four resilience factors pointed in the Circle of Courage Concept: attachment, autonomy, altruism and achievement is possible throughout meeting the universal human needs as belonging, mastery, independence and generosity. Adventure education and adventure therapy enable enhancing resilience traits in face of medium risk level situations. Active learning and dealing with challenges activate processes responsible for positive growth. Chosen educational projects and therapeutic programmes for youth have been presented in the paper.
C1 [Sikorska, Iwona] Jagiellonian Univ, Inst Appl Psychol, Krakow, Poland.
C3 Jagiellonian University
RP Sikorska, I (corresponding author), Jagiellonian Univ, Inst Appl Psychol, Krakow, Poland.
EM i.sikorska@uj.edu.pl
CR Beightol J, 2012, J EXPERIENT EDUC, V35, P307, DOI 10.1177/105382591203500203
   Bettmann JE, 2016, J children FAM STUD, V25, P2659, DOI 10.1007/s10826-016-0439-0
   Bowen J.D., 2013, OPEN PSYCHOL J, V6, P28, DOI [10.2174/1874350120130802001, DOI 10.2174/1874350120130802001]
   Brendtro K.L., 2007, RECLAIMING children, V16, P2
   Brendtro L. K., 2005, RECLAIMING children, V14, P130
   Bronfenbrenner U., 1979, ECOLOGY HUMAN DEV EX
   Cechnicki A, 2009, PSYCHOTERAPIA, P43
   Constantine N., 1999, AM PSYCHOL, V55, P647
   Crisp SJR, 2004, NEO PSYCHOL
   Davis-Berman J., 1994, J EXPERIENTIAL ED, V17, P49, DOI DOI 10.1177/105382599401700212
   De Florio V., 2015, RESILIENT BEHAV COMP
   Diener E, 2000, AM PSYCHOL, V55, P34, DOI 10.1037/0003-066X.55.1.34
   Dropowa K, 1988, 17 EUR C PSYCH RES M
   Epstein Iris, 2004, J Pediatr Oncol Nurs, V21, P103, DOI 10.1177/1043454203262684
   Ewert A. W., 1983, OUTDOOR ADVENTURE SE
   Fergus S, 2005, RESILIENCE MENTAL HL, P1
   Fijalkowska B, 2012, CURR PROBLEMS PSYCHI, V13, P49
   Frohlich-Gildhoff K., 2012, PRAVENTION RESILIENZ
   GARMEZY N, 1984, children DEV, V55, P97, DOI 10.1111/j.1467-8624.1984.tb00276.x
   Gillis HL, 2016, children YOUTH CARE FOR, V45, P851, DOI 10.1007/s10566-016-9360-3
   GILLIS HL, 2004, HDB GROUP COUNSELING, P593
   Grotberg E., 2000, ZWIEKSZANIE ODPORNOS
   Grzegorzewska I., 2013, ODPORNOSC PSYCHICZNA
   Heszen I., 2007, HEALTH PSYCHOL
   Hopkins D., 1985, J ADVENTURE ED OUTDO, V2, P7
   Junik W., 2011, TEORIA BADANIA PRAKT
   Kaczmarek L., 2011, CZAS PSYCHOL PSYCHOL, V17, P263
   Kolar K, 2011, INT J MENT HEALTH AD, V9, P421, DOI 10.1007/s11469-011-9329-2
   LeBuffe PA, 1999, NHSA DIALOG RES PR, V3, P75, DOI DOI 10.1207/S19309325NHSA0301_10
   Lesny A., 2012, EDUKACJA PRZYGODA OU
   Longhurst J, 2011, RECLAMING children Y, V20, P22
   Lubkowska W, 2014, PROBY SZKICE HUMANIS, V8, P171
   Masten AS, 2006, ANN NY ACAD SCI, V1094, P13, DOI 10.1196/annals.1376.003
   Michl W., 2011, PEDAGOGIKA PRZEZYC
   Neill J. T., 2001, JOURNAL OF ADVENTURE, V1, P35, DOI [10.1080/14729670185200061, DOI 10.1080/14729670185200061]
   Oginska-Bulik N., 2011, POL FORUM PSYCHOL, V16, P7
   Oles P., 2006, PSYCHOL PRZELOMU POL
   Olsson CA, 2003, J adolescents, V26, P1, DOI 10.1016/S0140-1971(02)00118-5
   Palamer-Kabacinska E., 2012, EDUKACJA PRZYGODA OU
   Peterson C., 2004, CHARACTER STRENGTHS
   Pilecka W, 2011, PSYCHOL ZDROWIA DZIE, P48
   Prince-Embury S., 2006, RESILIENCY SCALES CH
   Reimer M. S, 2002, children SCH, V24, P35
   RUTTER M, 1987, AM J ORTHOPSYCHIAT, V57, P316, DOI 10.1111/j.1939-0025.1987.tb03541.x
   Rutter M, 2006, ANN NY ACAD SCI, V1094, P1, DOI 10.1196/annals.1376.002
   Shryack J, 2010, PERS INDIV DIFFER, V48, P714, DOI 10.1016/j.paid.2010.01.007
   Sikorska I., 2016, ODPORNOSC PSYCHICZNA
   Trzebinska E., 2008, PSYCHOL POZYTYWNA
   Uchnast Z., 1998, ROCZNIKI PSYCHOL, V1, P7
   Vaillant GE, 2012, WORLD PSYCHIATRY, V11, P93, DOI 10.1016/j.wpsyc.2012.05.006
NR 50
TC 2
Z9 2
U1 0
U2 8
PU POLISH PSYCHIATRIC ASSOC
PI KRAKOW
PA UL LENARTOWICZA 14, KRAKOW, 31138, POLAND
SN 0239-4170
EI 2391-5862
J9 PSYCHOTERAPIA
JI Psychoterapia
PY 2017
IS 2
BP 75
EP 86
PG 12
WC Psychiatry
WE Emerging Sources Citation Index (ESCI)
SC Psychiatry
GA FR6JR
UT WOS:000419172400006
DA 2022-09-13
ER

PT J
AU KAISER, M
AF KAISER, M
TI ALTERNATIVE TO THERAPY - GARDEN PROGRAM
SO JOURNAL OF CLINICAL children PSYCHOLOGY
LA English
DT Article
C1 MAGNOLIA PK SCH,PROGRAM GARDEN,MARIN CTY,CA.
   NOVATO HUMAN NEEDS CTR,NOVATO,CA.
NR 0
TC 7
Z9 7
U1 1
U2 1
PU LAWRENCE ERLBAUM ASSOC INC
PI MAHWAH
PA 10 INDUSTRIAL AVE, MAHWAH, NJ 07430-2262
SN 0047-228X
J9 J CLIN children PSYCHOL
JI J. Clin. children Psychol.
PY 1976
VL 5
IS 2
BP 21
EP 24
DI 10.1080/15374417609532706
PG 4
WC Psychology, Clinical; Psychology, Developmental
WE Social Science Citation Index (SSCI)
SC Psychology
GA CJ829
UT WOS:A1976CJ82900007
DA 2022-09-13
ER

PT J
AU Scheinfeld, DE
   Rochlen, AB
   Buser, SJ
AF Scheinfeld, David E.
   Rochlen, Aaron B.
   Buser, Sam J.
TI Adventure Therapy: A Supplementary Group Therapy Approach for Men
SO PSYCHOLOGY OF MEN & MASCULINITY
LA English
DT Article
DE adventure therapy; group therapy; men; masculinity; help-seeking
AB This exploratory study investigated the use of adventure therapy (AT) as a supplementary group therapy approach to enrich the therapeutic experience for 11 middle-aged men seeking therapy in an office setting. Results from a semistructured group interview suggested participants found AT encouraged deeper therapeutic processing compared with their accounts of traditional group therapy. Participants noted the wilderness context, retreat length, and shared adventure activities as critical factors for reflection and therapeutic processing. Involvement in AT provided opportunities for gaining new perspectives, developing trust rapidly, and sharing personal issues more readily. The single-gendered nature of the group seemed to enhance a sense of camaraderie and empathy. Clinical implications are discussed within the context of AT and therapeutic interventions for men.
C1 [Scheinfeld, David E.] Univ Texas Austin, Dept Educ Psychol, Counseling Psychol Program, Austin, TX 78712 USA.
C3 University of Texas System; University of Texas Austin
RP Scheinfeld, DE (corresponding author), Univ Texas Austin, Dept Educ Psychol, Counseling Psychol Program, 1 Univ Stn D5800, Austin, TX 78712 USA.
EM dscheinfeld@mail.utexas.edu
CR Andronico M. P., 1996, MEN GROUPS INSIGHTS
   ANDRONICO MP, 2001, NEW HDB COUNSELING P, P464
   BANDOROFF S, 2004, COMING AGE EVOLVING
   Bandoroff S., 1994, J children FAM STUD, V3, P175, DOI [10.1007/BF02234066, DOI 10.1007/BF02234066]
   BERSTEIN J, 1987, BETWIXT, P135
   Blazina C, 2001, PSYCHOTHERAPY, V38, P297, DOI 10.1037/0033-3204.38.3.297
   Brooks G., 1998, NEW PSYCHOTHERAPY TR
   Brooks G. R., 2010, CRISIS MASCULINITY T
   BROOKS GR, 1996, MEN GROUPS INSIGHTS, P7
   BUSER S, 2009, BIG BEND MENS RETREA
   Cason D., 1994, J EXPT LEARNING, V17, P40, DOI [10.1177/105382599401700109, DOI 10.1177/105382599401700109]
   Clark J. P., 2004, J EXPERIENTIAL ED, V27, P213, DOI DOI 10.1177/105382590402700207
   Davis-Berman J, 2008, PROMISE WILDERNESS T
   Englar-Carlson M., 2006, ROOM MEN CASEBOOK TH, P13, DOI [10.1037/11411-002, DOI 10.1037/11411-002]
   EWERT A, 1982, THESIS U OREGON
   FARR KA, 1988, SEX ROLES, V18, P259, DOI 10.1007/BF00288289
   Fox KR, 1999, PUBLIC HEALTH NUTR, V2, P411, DOI 10.1017/S1368980099000567
   Gass M.A., 1993, ADVENTURE THERAPY TH
   GILLIS HL, 1995, J LEISURABILITY, V22, P5
   GOOD GE, 1997, PSYCHOTHERAPY THEORY, V34, P160
   Hattie J, 1997, REV EDUC RES, V67, P43, DOI 10.3102/00346543067001043
   HILL CE, J COUNSELING PSYCHOL, V52, P196
   Hill N., 2007, J MENTAL HEALTH COUN, V29, P338, DOI [10.17744/mehc.29.4.c6121j162j143178, DOI 10.17744/MEHC.29.4.C6121J162J143178]
   Hoyer S., 2004, COMING AGE EVOLVING, P56
   Itin C.M., 2001, J EXPERIENT EDUC, V24, P80, DOI [10.1177/105382590102400204, DOI 10.1177/105382590102400204]
   JOLLIFF DL, 1996, MEN GROUPS INSIGHTS, P51
   KAPLAN S, 1983, BEHAV ENV, P166
   Kiselica MS, 2008, ROUT SER COUNSEL, P31
   LEVANT RF, 1990, PSYCHOTHER, V27, P309, DOI 10.1037/0033-3204.27.3.309
   MARSH HW, 1989, J PERS, V57, P115, DOI 10.1111/j.1467-6494.1989.tb00763.x
   Maxwell J. A., 2013, QUALITATIVE RES DESI, V3rd
   McKelley RA, 2010, PSYCHOL MEN MASCULIN, V11, P1, DOI 10.1037/a0017224
   MCPHEE DM, 1996, MEN GROUPS INSIGHTS, P7
   Meth R. L., 1990, MEN THERAPY CHALLENG
   Mortola P., 2008, BAM BOYS ADVOCACY ME
   Nadler R. S., 1992, PROCESSING ADVENTURE
   Nahon D., 2008, INT J MENS HLTH, V7, P218
   *NO CAL MENS CTR, 2010, TRANSF WILD EXP
   Norton C. L., 2011, INNOVATIVE INTERVENT
   Norton CL, 2010, CLIN SOC WORK J, V38, P226, DOI 10.1007/s10615-009-0205-5
   Norton CL., 2008, ILLINOIS children WELFA, V4, P166
   PHILLIPSMILLER D, 2002, children YOUTH CARE FOR, V31, P415
   Rabinowitz F. E., 2005, NEW HDB PSYCHOTHERAP, P264
   Rabinowitz F. E, 2002, DEEPENING PSYCHOTHER
   Rabinowitz F. E., 2002, SOC PSYCHOL STUDY ME, V8, P12
   RABINOWITZ FE, 1991, J COUNS DEV, V69, P574, DOI 10.1002/j.1556-6676.1991.tb02648.x
   ROCHLEN AB, 2004, PSYCHOL MEN MASCULIN, V5, P190, DOI DOI 10.1037/1524-9220.5.2.190
   Rosen L, 2003, J THERAPEUTIC WILDER, V3, P7
   Russell K. C., 2000, J EXPERIENTIAL ED, V23, P170, DOI DOI 10.1177/105382590002300309
   Russell K. C., 2003, children YOUTH CARE FOR, V32, P355, DOI DOI 10.1023/B:CCAR.0000004507.12946.7E
   Russell K. C., 2001, J EXPERIENTIAL ED, V24, P70, DOI DOI 10.1177/105382590102400203
   Russell KC, 2008, J GROUPS ADDICT RECO, V2, P68, DOI 10.1080/15560350802081264
   Strauss A.L, 1994, QUALITATIVE ANAL SOC
   TOMPOROWSKI PD, 1986, PSYCHOL BULL, V99, P338, DOI 10.1037/0033-2909.99.3.338
   White DD, 2000, US FOR SERV RMRS-P, V3, P223
   Wong Y.J., 2006, PSYCHOL MEN MASCULIN, V7, P113, DOI [10.1037/1524-9220.7.2.113, DOI 10.1037/1524-9220.7.2.113]
   Wong Y. J., 2005, PSYCHOL MEN MASCULIN, V6, P62, DOI [10.1037/1524-9220.6.1.62, DOI 10.1037/1524-9220.6.1.62]
NR 57
TC 14
Z9 14
U1 0
U2 13
PU EDUCATIONAL PUBLISHING FOUNDATION-AMERICAN PSYCHOLOGICAL ASSOC
PI WASHINGTON
PA 750 FIRST ST, NE, WASHINGTON, DC 20002-4242 USA
SN 1524-9220
EI 1939-151X
J9 PSYCHOL MEN MASCULIN
JI Psychol. Men Masculinity
PD APR
PY 2011
VL 12
IS 2
BP 188
EP 194
DI 10.1037/a0022041
PG 7
WC Psychology, Social
WE Social Science Citation Index (SSCI)
SC Psychology
GA 749TA
UT WOS:000289491500008
DA 2022-09-13
ER

PT J
AU Picton, C
   Fernandez, R
   Moxham, L
   Patterson, CF
AF Picton, Caroline
   Fernandez, Ritin
   Moxham, Lorna
   Patterson, Christopher F.
TI Experiences of outdoor nature-based therapeutic recreation programs for
   persons with a mental illness: a qualitative systematic review
SO JBI EVIDENCE SYNTHESIS
LA English
DT Review
DE mental illness; outdoor recreation; qualitative; recovery; recreation
   therapy
ID wellbeing-MODEL; CONCEPTUAL-FRAMEWORK; PHYSICAL-ACTIVITY; HEALTH
   RECOVERY; MEANING-MAKING; PEOPLE; LEISURE; CAMP; FOOTBALL; BENEFITS
AB Objective: The objective of this review was to identify, appraise, and synthesize the best available evidence related to participation in outdoor nature-based therapeutic recreation programs for adults with a mental illness living in the community.
   Introduction: Therapeutic recreation is posited to be beneficial for persons living with a mental illness. Research evidence indicates that therapeutic recreation programs can foster mental health recovery. It is important to understand the efficacy of this from the perspective of persons living with mental illness how outdoor nature-based therapeutic recreation programs are meaningful and helpful for recovery.
   Inclusion criteria: This review considered studies that collected qualitative data on the experiences and perspectives of adults with a mental illness regarding their participation in outdoor nature-based therapeutic recreation programs.
   Methods: The databases PsycINFO, CINAHL, MEDLINE, Scopus, and Informit, as well as unpublished sources in gray literature (Google Scholar, OpenGrey), were searched and reference lists were checked to locate any additional studies. Studies published in English were considered, with a date range from inception to 2019. Three reviewers independently assessed the methodological quality of the studies that met the inclusion criteria using the JBI critical appraisal approach for qualitative research. Data were extracted by one reviewer using the standardized qualitative extraction tool and checked for accuracy by three other reviewers. The qualitative research findings were pooled using JBI methodology. The JBI process of meta-aggregation was used to identify categories and synthesized findings, and a level of confidence was assigned to both synthesized findings.
   Results: Eighteen papers met the inclusion criteria and were included in the data extraction phase. A total of 84 findings were extracted and aggregated into six categories based on similarity of meaning and two synthesized findings. The methodological quality of the studies varied, and the overall level of confidence of the synthesized findings was determined to be moderate.
   Conclusions: This review identified that persons living with mental illness perceive outdoor nature-based therapeutic recreation as enjoyable and that therapeutic recreation makes a positive contribution to mental health. Congruent with the literature, therapeutic recreation offers a socially inclusive and psychologically safe environment. The intentionally structured social milieu enhances the formation of social relationships and meaningful connections for persons with mental illness. Elements linked with psychological wellbeing, such as intrinsic motivation, overcoming perceived challenges, and finding purpose and meaning, are enhanced through participation in therapeutic recreation in outdoor nature-based settings. Increased levels of physical activity, greater self-esteem, and enhanced sense of identity were some of the perceived positive changes. This review provides important insights into the subjective needs of persons with mental illness who undertake therapeutic recreation in outdoor nature-based settings. The qualitative findings can inform health care providers, or those interested in therapeutic recreation programming, to use alongside quantitative evidence of efficacy to design nature-based therapeutic recreation activities that are meaningful for persons with mental illness. Limitations of the research were that papers published in languages other than English were not searched, and papers not located may have influenced the findings of this review.
C1 [Picton, Caroline; Fernandez, Ritin; Moxham, Lorna; Patterson, Christopher F.] Univ Wollongong, Sch Nursing, Wollongong, NSW, Australia.
   [Picton, Caroline; Fernandez, Ritin] Univ Wollongong, Ctr Evidence Based Initiat Hlth Care, Wollongong, NSW, Australia.
   [Moxham, Lorna] Univ Wollongong, Global Challenges Program, Wollongong, NSW, Australia.
C3 University of Wollongong; University of Wollongong; University of
   Wollongong
RP Picton, C (corresponding author), Univ Wollongong, Sch Nursing, Wollongong, NSW, Australia.; Picton, C (corresponding author), Univ Wollongong, Ctr Evidence Based Initiat Hlth Care, Wollongong, NSW, Australia.
EM cjp977@uowmail.edu.au
CR Adams M, 2018, ECOPSYCHOLOGY, V10, P44, DOI 10.1089/eco.2017.0032
   Allsop J, 2013, THER RECREAT J, V47, P35
   American Psychiatric Association, 2013, DIAGN STAT MAN MENT, DOI [https://doi.org/10.1176/appi.books.9780890425596, 10.1176/appi.books.9780890425596]
   American PsychiatricAssociation, 2018, WHAT IS MENT ILLN
   American Therapeutic Recreation Association, 2019, RECREATIONAL THERAPY
   Anderson LS, 2012, THER RECREAT J, V46, P129
   Australian Bureau of Statistics, 2018, 4364055001 AUSTR BUR
   Australian Bureau of Statistics, 2019, CAUS DEATH AUSTR MET
   Bizub AL, 2003, PSYCHIATR REHABIL J, V26, P377, DOI 10.2975/26.2003.377.384
   Bryson J., 2013, CANADIAN J COMMUNITY, V32, P1
   Burls A, 2007, J PUBLIC MENT HEALTH, V6, P24, DOI 10.1108/17465729200700018
   Carless D., 2008, INT J MENT HEALTH PR, V10, P5
   Commonwealth of Australia, 2013, NAT FRAM REC OR MENT
   Commonwealth of Australia, 2012, ROADM NAT MENT HLTH
   Corring D, 2013, COMMUNITY MENT HLT J, V49, P121, DOI 10.1007/s10597-011-9457-y
   Cotton SM, 2012, PSYCHIAT SERV, V63, P1154, DOI 10.1176/appi.ps.1154
   Curran K, 2016, PUBLIC HEALTH, V135, P14, DOI 10.1016/j.puhe.2016.02.008
   DARONGKAMAS J, 2011, INT J MENT HEALTH PR, V13, P14, DOI DOI 10.1080/14623730.2011.9715658
   Deci EL, 2008, J HAPPINESS STUD, V9, P1, DOI 10.1007/s10902-006-9018-1
   Deenik J, 2019, SCHIZOPHR RES, V204, P360, DOI 10.1016/j.schres.2018.07.033
   Earle V, 2010, NURS PHILOS, V11, P286, DOI 10.1111/j.1466-769X.2010.00458.x
   Fenton L, 2017, LEISURE SCI, V39, P1, DOI 10.1080/01490400.2015.1120168
   Gask L, 2012, BMC HEALTH SERV RES, V12, DOI 10.1186/1472-6963-12-249
   Harris H, 2017, HEALTH SOC CARE COMM, V25, P1328, DOI 10.1111/hsc.12433
   Hay SI, 2017, LANCET, V389, pE1
   Hood CD, 2016, THER RECREAT J, V50, P103, DOI 10.18666/TRJ-2016-V50-I2-7307
   Hood CD, 2016, THER RECREAT J, V50, P4, DOI 10.18666/TRJ-2016-V50-I1-6780
   Howarth M, 2018, J RES NURS, V23, P476, DOI 10.1177/1744987118766207
   Humpston CS, 2018, PHILOS PSYCHOL, V31, P210, DOI 10.1080/09515089.2017.1410877
   Iwasaki Y, 2018, J POSIT PSYCHOL, V13, P29, DOI 10.1080/17439760.2017.1374443
   Iwasaki Y, 2017, ANN LEIS RES, V20, P416, DOI 10.1080/11745398.2016.1178591
   JBI, 2014, JBI GRAD REC
   Jennings CJ, 2014, THER RECREAT J, V48, P303
   Kaltsatou A, 2015, CLIN REHABIL, V29, P882, DOI 10.1177/0269215514564085
   Kamitsis I, 2017, INT J ADV COUNS, V39, P229, DOI 10.1007/s10447-017-9294-y
   KAPLAN S, 1995, J ENVIRON PSYCHOL, V15, P169, DOI 10.1016/0272-4944(95)90001-2
   Kyriakopoulos A, 2011, COUNS PSYCHOTHER RES, V11, P120, DOI 10.1080/14733145.2010.485696
   Lamont E, 2017, MENT HEALTH PHYS ACT, V12, P116, DOI 10.1016/j.mhpa.2017.03.003
   Lawrence D, 2013, BMJ-BRIT MED J, V346, DOI 10.1136/bmj.f2539
   Leamy M, 2011, BRIT J PSYCHIAT, V199, P445, DOI 10.1192/bjp.bp.110.083733
   Lockwood C, 2015, INT J EVID-BASED HEA, V13, P179, DOI 10.1097/XEB.0000000000000062
   Magee J, 2015, SOCIOL SPORT J, V32, P357, DOI 10.1123/ssj.2014-0149
   Mason OJ, 2012, PSYCHIATR BULL, V36, P290, DOI 10.1192/pb.bp.111.036269
   Mason OJ, 2012, J MENT HEALTH, V21, P274, DOI 10.3109/09638237.2011.648344
   McCormick BP, 2012, THER RECREAT J, V46, P179
   Moher D, 2009, PLOS MED, V6, DOI 10.1371/journal.pmed.1000097
   Moloney L., 2017, IR J OCCUP THER, V45, P100, DOI [10.1108/IJOT-06-2017-0015, DOI 10.1108/IJOT-06-2017-0015]
   Morgan AJ, 2017, SOC PSYCH PSYCH EPID, V52, P1395, DOI 10.1007/s00127-017-1391-z
   Moxham L, 2017, ISSUES MENT HEALTH N, V38, P420, DOI 10.1080/01612840.2016.1271067
   Moxham L, 2015, THER RECREAT J, V49, P61
   Munn Z, 2014, BMC MED RES METHODOL, V14, DOI 10.1186/1471-2288-14-108
   Mutz M, 2016, J adolescents, V49, P105, DOI 10.1016/j.adolescents.2016.03.009
   Oades L.G., 2017, WELLBEING RECOVERY M, P99, DOI DOI 10.1017/9781316339275.010
   Patterson C, 2018, NOT ALWAYS BEAUTIFUL
   Patterson C, 2016, ARCH PSYCHIAT NURS, V30, P563, DOI 10.1016/j.apnu.2016.04.002
   Picton Caroline, 2019, JBI Database System Rev Implement Rep, V17, P2517, DOI 10.11124/JBISRIR-D-19-00046
   Picton C, 2018, COLLEGIAN, V25, P113, DOI 10.1016/j.colegn.2017.04.005
   Priest P, 2007, J HEALTH PSYCHOL, V12, P36, DOI 10.1177/1359105307071734
   Rosenbaum S, 2016, J NERV MENT DIS, V204, P15, DOI 10.1097/NMD.0000000000000415
   Ryan R. M., 2013, BEST US POSITIVE PSY, P57, DOI [DOI 10.1037/14092-004, 10.1037/14092-004]
   Schrank B, 2014, EPIDEMIOL PSYCH SCI, V23, P377, DOI 10.1017/S2045796013000462
   Shank JW, 2015, AM J PSYCHIATR REHAB, V18, P129, DOI 10.1080/15487768.2014.954160
   Slade M, 2015, BMC PSYCHIATRY, V15, DOI 10.1186/s12888-015-0678-4
   Slade M, 2012, J MENT HEALTH, V21, P99, DOI 10.3109/09638237.2012.670888
   Smith GP, 2016, CURR OPIN PSYCHIATR, V29, P292, DOI 10.1097/YCO.0000000000000264
   Snethen G, 2012, DISABIL REHABIL, V34, P1575, DOI 10.3109/09638288.2011.650315
   Stumbo NJ, 2015, THER RECREAT J, V49, P35
   Taylor E, 2017, INT J MENT HEALTH NU, V26, P301, DOI 10.1111/inm.12227
   Tew J, 2013, EUR J SOC WORK, V16, P360, DOI 10.1080/13691457.2012.687713
   Tew J, 2012, BRIT J SOC WORK, V42, P443, DOI 10.1093/bjsw/bcr076
   Tomlinson, 1991, PSYCHIATR REHABIL J, V14, P71
   Vigo D, 2016, LANCET PSYCHIAT, V3, P171, DOI 10.1016/S2215-0366(15)00505-2
   WHO, 2011, GLOB BURD MENT DIS N
   Wolsko C., 2012, ECOPSYCHOLOGY, V4, P10, DOI DOI 10.1089/ECO.2012.0002
   World Health Organization, 2017, DEPRESSION
NR 75
TC 4
Z9 4
U1 4
U2 10
PU LIPPINCOTT WILLIAMS & WILKINS
PI PHILADELPHIA
PA TWO COMMERCE SQ, 2001 MARKET ST, PHILADELPHIA, PA 19103 USA
EI 2689-8381
J9 JBI EVID SYNTH
JI JBI Evid. Synth.
PD SEP
PY 2020
VL 18
IS 9
BP 1820
EP 1869
DI 10.11124/JBISRIR-D-19-00263
PG 50
WC Health Care Sciences & Services
WE Emerging Sources Citation Index (ESCI)
SC Health Care Sciences & Services
GA TZ1IJ
UT WOS:000684228600002
PM 32813402
DA 2022-09-13
ER

PT J
AU Eikenaes, I
   Gude, T
   Hoffart, A
AF Eikenaes, Ingeborg
   Gude, Tore
   Hoffart, Asle
TI Integrated wilderness therapy for avoidant personality disorder
SO NORDIC JOURNAL OF PSYCHIATRY
LA English
DT Article
DE attachment; avoidant personality disorder; self-efficacy;
   wilderness therapy
ID SOCIAL-SKILLS; DEPRESSION; INVENTORY; EXERCISE
AB Patients with avoidant personality disorder ( APD) are difficult to treat because of their extensive social, emotional and cognitive avoidance. Few studies have addressed outcome in APD and there is no therapy of choice. In this quasi-experimental study, we integrated wilderness therapy in an inpatient group program ( integrated wilderness therapy, IWT), in order to enhance outcome for patients with APD. We compared outcome of the IWT group with a similar inpatient group program without wilderness therapy: the comparison condition ( CC). The subjects in the IWT-group ( n = 16) with DSM-IVAPD were treated in 11.5 weeks. The subjects in the comparison group ( n = 37) were selected from our database with the same diagnostic criteria. The participants were examined at pre-care, admission, discharge and 1-year follow-up. Both groups were significantly improved, but there were no significant differences between them. There were some non-significant trends for males to gain most benefit from IWT, whereas females were more improved by the CC. The results indicate that by integrating wilderness therapy we were able to treat more impaired patients at shorter time with almost the same outcome.
C1 Res Inst Modum Bad, Vikersund, Norway.
RP Eikenaes, I (corresponding author), Psykiat Fylkesavdeling Tonsberg, Postboks 2084, NO-3103 Tonsberg, Norway.
EM ingeborg.eikenes@piv.no
CR ALDEN L, 1989, J CONSULT CLIN PSYCH, V57, P756, DOI 10.1037/0022-006X.57.6.756
   American Psychiatric Association, 1987, DIAGNOSTIC STAT MANU, V3rd
   American Psychiatric Association, 1994, DIAGN STAT MAN MENT
   BANDURA A, 1977, PSYCHOL REV, V84, P191, DOI 10.1037/0033-295X.84.2.191
   Beck A.T., 1990, COGNITIVE THERAPY PE
   BECK AT, 1961, ARCH GEN PSYCHIAT, V4, P561, DOI 10.1001/archpsyc.1961.01710120031004
   BECK AT, 1988, CLIN PSYCHOL REV, V8, P77, DOI 10.1016/0272-7358(88)90050-5
   BROWN EJ, 1995, BEHAV THER, V26, P467, DOI 10.1016/S0005-7894(05)80095-4
   Davis-Berman J, 1994, WILDERNESS THERAPY F
   DEROGATIS L R, 1973, Psychopharmacology Bulletin, V9, P13
   Ewert A., 1988, Leisure Sciences, V10, P107, DOI 10.1080/01490408809512181
   EWERT A, 1988, OUTDOOR ADVENTURE PU
   GIBSON PM, 1979, THER RECREATION J, V2, P21
   Gude T, 1997, NORD J PSYCHIAT, V51, P207, DOI 10.3109/08039489709109096
   Gude T, 2001, J PERS DISORD, V15, P216, DOI 10.1521/pedi.15.3.216.19210
   HERBERT JD, 1992, J ABNORM PSYCHOL, V101, P332, DOI 10.1037/0021-843X.101.2.332
   HOFFART A, 1995, BEHAV RES THER, V33, P423, DOI 10.1016/0005-7967(94)00056-P
   Hoffart A, 2002, COGNITIVE THER RES, V26, P199, DOI 10.1023/A:1014521819858
   HOFFART A, 1989, PSYCHIAT DEV, V7, P71
   HOLT CS, 1992, J ABNORM PSYCHOL, V101, P318, DOI 10.1037/0021-843X.101.2.318
   HOROWITZ LM, 1988, J CONSULT CLIN PSYCH, V56, P885, DOI 10.1037/0022-006X.56.6.885
   HYLER SE, 1990, AM J PSYCHIAT, V147, P1043
   HYLER SE, 1992, COMPR PSYCHIAT, V33, P73, DOI 10.1016/0010-440X(92)90001-7
   Hyler SE., 1994, PERSONALITY DIAGNOST
   JOHNSON JG, 1992, J PERS DISORD, V6, P450, DOI 10.1521/pedi.1992.6.4.450
   KENNEDY DW, 1986, LEISURE MENT ILLNESS, P53
   KIMBALL RO, 1988, J ADVENTURE ED OUTDO, V3, P31
   MARTINSEN EW, 1989, COMPR PSYCHIAT, V30, P324, DOI 10.1016/0010-440X(89)90057-6
   MARTINSEN EW, 1987, STRESS MEDICINE, V3, P93, DOI 10.1002/smi.2460030205
   MILLON T, 1991, J PERS DISORD, V5, P353, DOI 10.1521/pedi.1991.5.4.353
   Millon T., 1981, DISORDERS PERSONALIT
   RENNEBERG B, 1990, BEHAV THER, V21, P363, DOI 10.1016/S0005-7894(05)80337-5
   SHELDON AER, 1990, CAN J PSYCHIAT, V35, P596, DOI 10.1177/070674379003500706
   SJONG ML, 1990, 4 U TRONDHEIM
   SPITER RL, STRUCTURED CLIN INTE
   Stein MB, 1998, AM J PSYCHIAT, V155, P90, DOI 10.1176/ajp.155.1.90
   STRAVYNSKI A, 1982, ARCH GEN PSYCHIAT, V39, P1378
   STRAVYNSKI A, 1989, J NERV MENT DIS, V177, P739, DOI 10.1097/00005053-198912000-00005
   STRAVYNSKI A, 1994, CAN J PSYCHIAT, V39, P377, DOI 10.1177/070674379403900805
   TURNER SM, 1992, J ABNORM PSYCHOL, V101, P326, DOI 10.1037/0021-843X.101.2.326
   WIDIGER TA, 1992, J ABNORM PSYCHOL, V101, P340, DOI 10.1037/0021-843X.101.2.340
   Williams S L, 1990, Prog Behav Modif, V26, P89
NR 42
TC 19
Z9 19
U1 1
U2 15
PU TAYLOR & FRANCIS LTD
PI ABINGDON
PA 2-4 PARK SQUARE, MILTON PARK, ABINGDON OR14 4RN, OXON, ENGLAND
SN 0803-9488
EI 1502-4725
J9 NORD J PSYCHIAT
JI Nord. J. Psychiatr.
PD AUG
PY 2006
VL 60
IS 4
BP 275
EP 281
DI 10.1080/08039480600790093
PG 7
WC Psychiatry
WE Science Citation Index Expanded (SCI-EXPANDED); Social Science Citation Index (SSCI)
SC Psychiatry
GA 076IG
UT WOS:000239949800005
PM 16923635
DA 2022-09-13
ER

PT J
AU Berger, R
AF Berger, Ronen
TI Nature Therapy: Incorporating Nature Into Arts Therapy
SO JOURNAL OF HUMANISTIC PSYCHOLOGY
LA English
DT Article
DE nature; ritual; Nature Therapy; Drama Therapy
ID INNOVATIVE FRAMEWORK
AB This article presents Nature Therapy, a creative method that takes place in nature, and which regard nature as a partner in the therapeutic process. It introduces the basic concepts of Nature Therapy and provides illustrations of their implementation in practice. the article treats Nature Therapy as an independent framework as well as a model that can be utilized in Arts Therapy in general and in Drama Therapy in particular.
C1 [Berger, Ronen] Nat Therapy Ctr, Tel Aviv, Israel.
RP Berger, R (corresponding author), Nat Therapy Ctr, Tel Aviv, Israel.
EM ronenbw@gmail.com
CR Berger R., 2006, J SYSTEMIC THERAPIES, V25, P80, DOI [10.1521/jsyt.2006.25.2.80, DOI 10.1521/JSYT.2006.25.2.80]
   Berger R., 2013, HEALING FOREST POSTC
   Berger R., 2016, GREEN STUDIO NATURE, P27
   Berger R., 2016, ECOTHERAPY THEORY RE, P177
   Berger R., 2015, ART THERAPY PROGRAMS, P51
   Berger R, 2008, J HUMANIST PSYCHOL, V48, P264, DOI 10.1177/0022167807306990
   Berger R, 2010, EARLY children DEV CARE, V180, P889, DOI 10.1080/03004430802525013
   Berger R, 2012, ART PSYCHOTHER, V39, P412, DOI 10.1016/j.aip.2012.03.009
   Berger R, 2009, J HOLIST NURS, V27, P45, DOI 10.1177/0898010108323010
   Burns G. A., 1998, NATURE GUIDED THERAP
   CAMPBELL J, 1988, POWER MYTH
   Campbell J., 2008, HERO 1000 FACES
   Chown A., 2014, PLAY THERAPY OUTDOOR
   CUSHMAN P, 1990, AM PSYCHOL, V45, P599, DOI 10.1037/0003-066X.45.5.599
   Garst B.A., 2001, J EXPERIENTIAL ED, V24, P41, DOI DOI 10.1177/105382590102400109
   Gergen K. J., 1991, SHATTERED SELF DILEM
   Grainger R., 1995, GLASS HEAVEN
   Jennings S., 1998, INTRO DRAMA THERAPY
   Jones P., 1996, DRAMA THERAPY THEATE
   Jordan M., 2016, ECOTHERAPY THEORY RE
   Kellen-Taylor M, 1998, ART PSYCHOTHER, V25, P303, DOI 10.1016/S0197-4556(98)00048-3
   Kopytin A, 2016, GREEN STUDIO NATURE
   Lahad M., 1995, HDB DRAMATHERAPY, P179
   Lahad M., 1992, DRAMATHERAPY THEORY, VII, P150
   LANDY R, 1996, ESSAYS DRAMA THERAPY
   LANDY RJ, 1983, ART PSYCHOTHER, V10, P175, DOI 10.1016/0197-4556(83)90006-0
   McGeeney A., 2016, NATURE MIND ECOTHERA
   McLeod J., 1997, NARRATIVE PSYCHOTHER, DOI [10.4135/9781849209489, DOI 10.4135/9781849209489]
   Pendzik S, 2006, ART PSYCHOTHER, V33, P271, DOI 10.1016/j.aip.2006.03.001
   Roszak T, 2001, VOICE EARTH
   Totton N., 2003, COUNSELING PSYCHOTHE, V14, P14
   West W., 2000, PSYCHOTHERAPY SPIRIT
   Whitaker P, 2010, MATERIALS AND MEDIA IN ART THERAPY: CRITICAL UNDERSTANDINGS OF DIVERSE ARTISTIC VOCABULARIES, P119
NR 33
TC 5
Z9 5
U1 12
U2 34
PU SAGE PUBLICATIONS INC
PI THOUSAND OAKS
PA 2455 TELLER RD, THOUSAND OAKS, CA 91320 USA
SN 0022-1678
EI 1552-650X
J9 J HUMANIST PSYCHOL
JI J. Humanist. Psychol.
PD MAR
PY 2020
VL 60
IS 2
BP 244
EP 257
DI 10.1177/0022167817696828
PG 14
WC Psychology, Multidisciplinary
WE Social Science Citation Index (SSCI)
SC Psychology
GA KJ9UM
UT WOS:000512399300006
DA 2022-09-13
ER

PT J
AU Hansen, MM
   Jones, R
   Tocchini, K
AF Hansen, Margaret M.
   Jones, Reo
   Tocchini, Kirsten
TI Shinrin-Yoku (Forest Bathing) and Nature Therapy: A State-of-the-Art
   Review
SO INTERNATIONAL JOURNAL OF ENVIRONMENTAL RESEARCH AND PUBLIC HEALTH
LA English
DT Review
DE forest therapy; nature therapy; integrative medicine
ID NERVOUS-SYSTEM ACTIVITY; SALIVARY CORTISOL; GREEN SPACE; STRESS;
   ENVIRONMENTS; DEPRESSION; ATMOSPHERE; PROGRAM; WALKING; HEALTH
AB Background: Current literature supports the comprehensive health benefitss of exposure to nature and green environments on human systems. The aim of this state-of-the-art review is to elucidate empirical research conducted on the physiological and psychological effects of Shinrin-Yoku (or Forest Bathing) in transcontinental Japan and China. Furthermore, we aim to encourage healthcare professionals to conduct longitudinal research in Western cultures regarding the clinically therapeutic effects of Shinrin-Yoku and, for healthcare providers/students to consider practicing Shinrin-Yoku to decrease undue stress and potential burnout. Methods: A thorough review was conducted to identify research published with an initial open date range and then narrowing the collection to include papers published from 2007 to 2017. Electronic databases (PubMed, PubMed Central, CINAHL, PsycINFO and Scopus) and snowball references were used to cull papers that evaluated the use of Shinrin-Yoku for various populations in diverse settings. Results: From the 127 papers initially culled using the Boolean phrases: "Shinrin-yoku" AND/OR "forest bathing" AND/OR "nature therapy", 64 studies met the inclusion criteria and were included in this summary review and then divided into "physiological," "psychological," "sensory metrics" and "frameworks" sub-groups. Conclusions: Human health benefitss associated with the immersion in nature continue to be currently researched. Longitudinal research, conducted worldwide, is needed to produce new evidence of the relationships associated with Shinrin-Yoku and clinical therapeutic effects. Nature therapy as a health-promotion method and potential universal health model is implicated for the reduction of reported modern-day "stress-state" and "technostress.".
C1 [Hansen, Margaret M.; Jones, Reo; Tocchini, Kirsten] Univ San Francisco, Sch Nursing & Hlth Profess, 2130 Fulton St, San Francisco, CA 94901 USA.
C3 University of San Francisco
RP Hansen, MM (corresponding author), Univ San Francisco, Sch Nursing & Hlth Profess, 2130 Fulton St, San Francisco, CA 94901 USA.
EM mhansen@usfca.edu; rjjones2@usfca.edu; kntocchini@usfca.edu
FU USF School of Nursing and Health Professions' Faculty Development Fund
   Committee
FX In great appreciation for the USF School of Nursing and Health
   Professions' Faculty Development Fund Committee for granting funds to
   publish in an Open Access journal. Claire Sharifi, Associate Librarian:
   Liaison to the USF School of Nursing and Health Professions for her
   tireless support. CiCi Lee, Independent Artist, thank you for
   contributing the nature photograph (Figure 3).
CR Beck D L, 1991, J Nurs Educ, V30, P127
   Beil K, 2013, INT J ENV RES PUB HE, V10, P1250, DOI 10.3390/ijerph10041250
   Berg Roald, 2016, NATURE THERAPY FRAME, P27
   Berger R, 2008, J HUMANIST PSYCHOL, V48, P264, DOI 10.1177/0022167807306990
   Berger R, 2012, ART PSYCHOTHER, V39, P412, DOI 10.1016/j.aip.2012.03.009
   Berger R, 2008, EMOT BEHAV DIFFIC, V13, P315, DOI 10.1080/13632750802440361
   Bowler Diana E, 2010, BMC Public Health, V10, P456, DOI 10.1186/1471-2458-10-456
   Chun MH, 2017, INT J NEUROSCI, V127, P199, DOI 10.3109/00207454.2016.1170015
   Engert V, 2011, PSYCHONEUROENDOCRINO, V36, P1294, DOI 10.1016/j.psyneuen.2011.02.018
   Fisher D., 2017, MAN WHO PLANTED TREE
   Grazuleviciene R, 2015, BIOMED RES INT, V2015, DOI 10.1155/2015/403012
   Han JW, 2016, INT J ENV RES PUB HE, V13, DOI 10.3390/ijerph13030255
   Hawker GA, 2011, ARTHRIT CARE RES, V63, pS240, DOI 10.1002/acr.20543
   Igarashi M, 2015, INT J ENV RES PUB HE, V12, P6657, DOI 10.3390/ijerph120606657
   Igarashi M, 2015, INT J ENV RES PUB HE, V12, P2521, DOI 10.3390/ijerph120302521
   Igarashi M, 2015, J NEUROIMAGING, V25, P127, DOI 10.1111/jon.12078
   Ikei H, 2016, J WOOD SCI, V62, P568, DOI 10.1007/s10086-016-1576-1
   Jia BB, 2016, BIOMED ENVIRON SCI, V29, P212, DOI 10.3967/bes2016.026
   Jo H, 2013, HORTSCIENCE, V48, P82, DOI 10.21273/HORTSCI.48.1.82
   Joung D, 2015, INT J ENV RES PUB HE, V12, P7235, DOI 10.3390/ijerph120707235
   Kang B, 2015, ANN REHABIL MED-ARM, V39, P957, DOI 10.5535/arm.2015.39.6.957
   Kaplan R., 1989, EXPERIENCE NATURE PS
   Kardan O, 2015, SCI REP-UK, V5, DOI 10.1038/srep11610
   Kellert S. R., 1993, BIOPHILIA HYPOTHESIS
   Kim W, 2009, PSYCHIAT INVEST, V6, P245, DOI 10.4306/pi.2009.6.4.245
   Kobayashi H., 2015, EVID-BASED COMPL ALT, V2015
   Kobayashi H, 2015, J PHYSIOL ANTHROPOL, V34, DOI 10.1186/s40101-015-0068-0
   Kobayashi H, 2012, J PHYSIOL ANTHROPOL, V31, DOI 10.1186/1880-6805-31-9
   Koga K, 2013, J PHYSIOL ANTHROPOL, V32, DOI 10.1186/1880-6805-32-7
   Kreitzer MJ, 2015, RAMBAM MAIMONIDES ME, V6, DOI 10.5041/RMMJ.10200
   Largo-Wight E, 2011, PUBLIC HEALTH REP, V126, P124, DOI 10.1177/00333549111260S116
   Lee J, 2011, PUBLIC HEALTH, V125, P93, DOI 10.1016/j.puhe.2010.09.005
   Lee J., 2014, EVID BASED COMPLEMEN, V2014
   Lee MS, 2015, J PHYSIOL ANTHROPOL, V34, DOI 10.1186/s40101-015-0060-8
   Li Q, 2008, INT J IMMUNOPATH PH, V21, P117, DOI 10.1177/039463200802100113
   Livni E., 2016, TREES PLEASE JAPANES
   Logan AC, 2012, BIOPSYCHOSOC MED, V6, DOI 10.1186/1751-0759-6-11
   Mao GX, 2012, BIOMED ENVIRON SCI, V25, P317, DOI 10.3967/0895-3988.2012.03.010
   Mao GX, 2012, J CARDIOL, V60, P495, DOI 10.1016/j.jjcc.2012.08.003
   McCaffrey R, 2010, HOLIST NURS PRACT, V24, P252, DOI 10.1097/HNP.0b013e3181f1acd7
   Morita E, 2007, PUBLIC HEALTH, V121, P54, DOI 10.1016/j.puhe.2006.05.024
   Morita E, 2011, BIOPSYCHOSOC MED, V5, DOI 10.1186/1751-0759-5-13
   Nakau M, 2013, EXPLORE-NY, V9, P87, DOI 10.1016/j.explore.2012.12.002
   Ochiai H, 2015, INT J ENV RES PUB HE, V12, P15222, DOI 10.3390/ijerph121214984
   Ohtsuka Y., 2012, EFFECT FOREST ENV BL, P109
   Ohtsuka Y., 2012, WALKING FOREST IS BE, P109
   Olsson A, 2013, AGING MENT HEALTH, V17, P793, DOI 10.1080/13607863.2013.801065
   Park Bum Jin, 2010, Environmental Health and Preventive Medicine, V15, P18, DOI 10.1007/s12199-009-0086-9
   Park BJ, 2008, SCAND J FOREST RES, V23, P278, DOI 10.1080/02827580802055978
   Park Bum-Jin, 2007, Journal of Physiological Anthropology, V26, P123, DOI 10.2114/jpa2.26.123
   Park BJ, 2011, LANDSCAPE URBAN PLAN, V102, P24, DOI 10.1016/j.landurbplan.2011.03.005
   Park BJ, 2009, SILVA FENN, V43, P291, DOI 10.14214/sf.213
   Poulsen D. V., 2016, HLTH PSYCHOL OPEN, V3
   Reeve KL, 2013, NURS EDUC TODAY, V33, P419, DOI 10.1016/j.nedt.2012.11.009
   Selhub E., 2012, YOUR BRAIN NATURE SC, V1st
   Shin Won Sop, 2012, Environmental Health and Preventive Medicine, V17, P73, DOI 10.1007/s12199-011-0215-0
   Sifferlin A., 2016, TIME, P24
   Song CR, 2017, URBAN FOR URBAN GREE, V21, P247, DOI 10.1016/j.ufug.2016.12.010
   Song CR, 2016, INT J ENV RES PUB HE, V13, DOI 10.3390/ijerph13080781
   Song CR, 2015, INT J ENV RES PUB HE, V12, P14216, DOI 10.3390/ijerph121114216
   Song CR, 2015, INT J ENV RES PUB HE, V12, P2687, DOI 10.3390/ijerph120302687
   Stigsdotter UK, 2010, SCAND J PUBLIC HEALT, V38, P411, DOI 10.1177/1403494810367468
   Sung J, 2012, CLIN EXP HYPERTENS, V34, P1, DOI 10.3109/10641963.2011.618195
   Takayama N, 2014, INT J ENV RES PUB HE, V11, P7207, DOI 10.3390/ijerph110707207
   Tsunetsugu Yuko, 2007, Journal of Physiological Anthropology, V26, P135, DOI 10.2114/jpa2.26.135
   Tsunetsugu Yuko, 2010, Environmental Health and Preventive Medicine, V15, P27, DOI 10.1007/s12199-009-0091-z
   Tsutsumi M, 2017, JPN J NURS SCI, V14, P3, DOI 10.1111/jjns.12131
   ULRICH RS, 1991, J ENVIRON PSYCHOL, V11, P201, DOI 10.1016/S0272-4944(05)80184-7
   Watson J., 2010, CORE CONCEPTS JEAN W
   WILLIAMS AR, 2016, NATL GEOGR, V230, P54023
   Zdravkovic S., WORKSHOPS RETREATS
NR 71
TC 195
Z9 203
U1 27
U2 143
PU MDPI
PI BASEL
PA ST ALBAN-ANLAGE 66, CH-4052 BASEL, SWITZERLAND
SN 1660-4601
J9 INT J ENV RES PUB HE
JI Int. J. Environ. Res. Public Health
PD AUG
PY 2017
VL 14
IS 8
AR 851
DI 10.3390/ijerph14080851
PG 48
WC Environmental Sciences; Public, Environmental & Occupational Health
WE Science Citation Index Expanded (SCI-EXPANDED); Social Science Citation Index (SSCI)
SC Environmental Sciences & Ecology; Public, Environmental & Occupational
   Health
GA FF1UL
UT WOS:000408684300021
PM 28788101
OA Green Submitted, Green Published, gold
DA 2022-09-13
ER

PT J
AU ASHER, SJ
   HUFFAKER, GQ
   MCNALLY, M
AF ASHER, SJ
   HUFFAKER, GQ
   MCNALLY, M
TI THERAPEUTIC CONSIDERATIONS OF WILDERNESS EXPERIENCES FOR INCEST AND RAPE
   SURVIVORS
SO WOMEN & THERAPY
LA English
DT Article
ID BLACK
AB The purpose of this article is to examine the relevancy of traditional wilderness programs, such as Outward Bound, to women who have been violated by experiences of childrenhood incest and/or adult sexual assault.  Applications of African-American women, women with physical challenges, and women who are economically disenfranchised will be emphasized.  The overview is from a feminist perspective, one that advocates empowerment over struggle and resisting revictimization on any level.
   The Rape Assistance and Awareness Program (RAAP) is a nonprofit agency in Denver, Colorado, dedicated to providing low-cost group psychotherapy for women who have been recently sexually assaulted as well as for women with histories of incest.  About five years ago, a three-day Colorado Outward Bound School (COBS) experience was incorporated into RAAP's treatment program.  While the COBS weekend generally has been viewed positively by most of the clients and group facilitators, aspects of this element of the program have become increasingly problematic.  Its applicability to women with physical disabilities and women with conflicting social and economic priorities is questioned.  When RAAP received a special grant to provide sexual assault services specifically targeting women of color, groups for Latinas and African-American women were established and facilitated by therapists of color.  These women of color, both clients and therapists, consistently challenge the relevance and practicality for them of the COBS experience.
   In this article, we contend that wilderness experiences, in their traditional application, do not support the feminist, woman-centered approach to life which is advocated and nurtured at RAAP, nor does it specifically honor cultural diversity or ethnic multiplicity.  Recommendations for wilderness experiences attracting a broader range of the feminine experience are made.
CR BERMAN DS, 1988, RESIDENTIAL TREATMEN, V5, P41, DOI DOI 10.1300/J007V05N03_05
   BOYDFRANKLIN N, 1983, CLASS RACE SEX DYNAM
   COURTOIS CA, 1988, HEALING INCEST WOUND
   FOLLINGSTAD DR, 1991, J FAM VIOLENCE, V6, P81, DOI 10.1007/BF00978527
   GIAMMATTEO H, 1993, UNPUB WOODS, P44
   Giddings Paula, 1984, I ENTER
   Goodman L. A., 1993, APPLIED PREVENTIVE P, V2, P79, DOI [10.1016/s0962-1849(05)80114-3, DOI 10.1016/S0962-1849(05)80114-3]
   GOODWIN JM, 1989, PSYCHIAT CLIN N AM, V12, P279
   Herman J.L., 1992, TRAUMA RECOVERY, V2015
   HOFFMAN H, 1992, ALUMNI MAGAZINE COLO, P3
   Hooks Bell., 1984, FEM THEOR
   Knapp C., 1985, J EXPERIENTIAL ED, V8, P16
   Leidig M W, 1992, J Am Coll Health, V40, P149
   Lorde A, 1984, SISTER OUTSIDER
   Miner J., 1981, OUTWARD BOUND US
   Miranda W., 1985, J EXPERIENTIAL ED, V8, P6
   Mitten D, 1985, J EXPT ED, V8, P20, DOI DOI 10.1177/105382598500800205
   Myers L.W., 1980, BLACK WOMEN DO THEY
   NOBLES WW, 1978, J MARRIAGE FAM, V40, P679, DOI 10.2307/351188
   OLIVER J, 1988, THESIS U DENVER DENV
   PFIRMAN ES, 1988, UNPUB EFFECTS WILDER
   SMITH A, 1983, J SOC ISSUES, V39, P55, DOI 10.1111/j.1540-4560.1983.tb00155.x
   SMITH A, 1983, J SOC ISSUES, V34, P1
   Warren K., 1985, J EXPERIENT EDUC, V8, P10, DOI DOI 10.1177/105382598500800203
   WEBB BJ, 1993, THERAPEUTIC APPLICAT, P95
NR 25
TC 6
Z9 6
U1 0
U2 1
PU HAWORTH PRESS INC
PI BINGHAMTON
PA 10 ALICE ST, BINGHAMTON, NY 13904-1580
SN 0270-3149
J9 WOMEN THER
JI Women Ther.
PY 1994
VL 15
IS 3-4
BP 161
EP 174
DI 10.1300/J015v15n03_13
PG 14
WC Psychology, Multidisciplinary; Women's Studies
WE Social Science Citation Index (SSCI)
SC Psychology; Women's Studies
GA QA041
UT WOS:A1994QA04100012
DA 2022-09-13
ER

PT J
AU Becker, SP
AF Becker, Stephen P.
TI Wilderness Therapy: Ethical Considerations for Mental Health
   Professionals
SO children & YOUTH CARE FORUM
LA English
DT Article
DE Wilderness therapy; outdoor behavioral healthcare; Ethics;
   adolescents
ID PSYCHOTHERAPY; CONTINUUM; ISSUES; CARE
AB Wilderness therapy is a growing treatment modality for adolescents presenting with a variety of clinical concerns, and wilderness therapy clinicians and referring mental health professionals must carefully consider the ethical issues that are unique to this modality. Following an overview of wilderness therapy as a mental health treatment, relevant ethical issues for mental health professionals are described and discussed, including the distinction between therapy and therapeutic experiences, the use of efficacious treatment, consent and confidentiality, therapeutic boundaries, a continuum of care and family involvement, and aftercare. A thorough reflection of the unique ethical issues faced by wilderness therapists is not only necessary, but will also assist in moving the field of wilderness therapy and outdoor behavioral healthcare forward in its establishment as both a recognizable and ethical treatment option.
C1 Miami Univ, Dept Psychol, Oxford, OH 45056 USA.
C3 Miami University
RP Becker, SP (corresponding author), Miami Univ, Dept Psychol, 90 N Patterson Ave, Oxford, OH 45056 USA.
EM beckersp@muohio.edu
RI Becker, Stephen P./AAE-3858-2019
OI Becker, Stephen P./0000-0001-9046-5183
CR [Anonymous], 2007, NY TIMES
   BECKER SP, 2009, 2009 AM COUNS ASS AC
   Behar L, 2007, FAM COURT REV, V45, P399, DOI 10.1111/j.1744-1617.2007.00155.x
   BERMAN DS, 1989, J INDEPENDENT SOCIAL, V3, P65
   Bettmann JE, 2009, children YOUTH CARE FOR, V38, P161, DOI 10.1007/s10566-009-9073-y
   Bickman L, 1996, AM PSYCHOL, V51, P689, DOI 10.1037/0003-066X.51.7.689
   Bohart AC, 2005, J CONTEMP PSYCHOTHER, V35, P39, DOI 10.1007/s10879-005-0802-8
   Borys Debra S, 1994, Ethics Behav, V4, P267, DOI 10.1207/s15327019eb0403_12
   Brand D., 2001, AUSTR J OUTDOOR ED, V13, P38
   Cason D. R., 1993, J EXPERIENTIAL ED, V17, P40
   Clark J. P., 2004, J EXPERIENTIAL ED, V27, P213, DOI DOI 10.1177/105382590402700207
   Davis-Berman J, 1994, WILDERNESS THERAPY F
   Davis-Berman J, 2008, PROMISE WILDERNESS T
   Frensch K. M., 2002, children YOUTH CARE FOR, V31, P307, DOI DOI 10.1023/A:1016826627406
   Friedman RM, 2006, AM J ORTHOPSYCHIAT, V76, P295, DOI 10.1037/0002-9432.76.3.295
   GASS MA, 1993, ADVENTURE THERAPY TH, P3
   Gillen MC, 2006, J SPEC GROUP WORK, V31, P153, DOI 10.1080/01933920500493746
   Gillis HL, 2008, RESID TREAT children YO, V25, P227, DOI 10.1080/08865710802429689
   GILLIS HL, 1996, COAL ED OUTD S BRADF
   Glass JS., 2001, J MENTAL HLTH COUNSE, V23, P104
   *GOV ACC OFF, 2008, GAO08713T
   *GOV ACC OFF, 2007, GAO08146T
   Hoyer S., 2004, COMING AGE EVOLVING, P56
   ITIN C, 1993, INSIGHT, V1, P2
   Jones C. D., 2004, RESIDENTIAL TREATMEN, V22, P53, DOI DOI 10.1300/J007V22N02
   Kaczmarek R., 2000, COUNSELING HUMAN DEV, V33, P1
   KIMBALL RO, 1993, ADVENTURE THERAPY TH, P11
   Kiselica MS, 2003, J CLIN PSYCHOL, V59, P1225, DOI 10.1002/jclp.10213
   Koocher GP, 2008, J CLIN PSYCHOL, V64, P601, DOI 10.1002/jclp.20476
   Koocher GP, 2003, J CLIN PSYCHOL, V59, P1247, DOI 10.1002/jclp.10215
   KRAKAUER J, 1995, OUTSIDE, V72, P142
   LAMBIE I, 2000, J SEX AGGRESS, V5, P99, DOI DOI 10.1080/13552600008413302
   Lazarus Arnold A, 1994, Ethics Behav, V4, P255, DOI 10.1207/s15327019eb0403_10
   LEVINE D, 1994, WOMEN THER, V15, P175, DOI 10.1300/J015v15n03_14
   Louv R., 2005, LAST children WOODS WHY
   MEYER L, 2007, MONITOR PSYCHOL, V38, P16
   Miles J, 1993, ADVENTURE THERAPY TH, P43
   Newes S, 2004, COMING AGE EVOLVING, P1
   *OUTD BEH HEALTHC, 2009, OUTD BEH HEALTHC IND
   PROUT SM, 1999, COUNSELING PSYCHOTHE, P26
   Robinson KE., 1999, children YOUTH CARE FOR, V28, P221
   Russell K., 2006, 1 U MINN OUTD BEH HE
   Russell K., 2002, children YOUTH CARE FOR, DOI DOI 10.1023/A:1021110417119
   Russell K. C., 2003, J EXPERIENTIAL ED, V25, P322, DOI DOI 10.1177/105382590302500306
   Russell K. C., 1999, PERSONAL SOC ECOLOGI, VII
   Russell K. C., 2003, children YOUTH CARE FOR, V32, P355, DOI DOI 10.1023/B:CCAR.0000004507.12946.7E
   Russell K. C., 2001, J EXPERIENTIAL ED, V24, P70, DOI DOI 10.1177/105382590102400203
   RUSSELL KC, 2007, 2 U MINN OUTD BEH HE
   Russell KC, 2005, children YOUTH CARE FOR, V34, P209, DOI DOI 10.1007/S10566-005-3470-7
   Russell K, 2008, J EXP EDUC, V31, P55, DOI 10.1177/105382590803100106
   Russell KC, 2006, J ADVENTURE EDUC OUT, V6, P51, DOI 10.1080/14729670685200741
   SMITH D, 1995, PROF PSYCHOL-RES PR, V26, P499, DOI 10.1037/0735-7028.26.5.499
   STREIN W, 1991, J COUNS DEV, V69, P312, DOI 10.1002/j.1556-6676.1991.tb01512.x
   Tan Jacinta O A, 2007, Clin children Psychol Psychiatry, V12, P191, DOI 10.1177/1359104507075921
   Taylor SJ, 2004, RES PRACT PERS SEV D, V29, P218, DOI 10.2511/rpsd.29.4.218
   Thomas Sandra P, 2008, Issues Ment Health Nurs, V29, P435, DOI 10.1080/01612840801981017
   Williams B., 2000, J children adolescents G, V10, P47, DOI DOI 10.1023/A:1009456511437
   Williams I., 2004, COMING AGE EVOLVING, P195
   Williams MH, 1997, PSYCHOTHERAPY, V34, P238, DOI 10.1037/h0087717
NR 59
TC 38
Z9 38
U1 3
U2 31
PU SPRINGER
PI NEW YORK
PA 233 SPRING ST, NEW YORK, NY 10013 USA
SN 1053-1890
J9 children YOUTH CARE FOR
JI children Youth Care Forum
PD FEB
PY 2010
VL 39
IS 1
BP 47
EP 61
DI 10.1007/s10566-009-9085-7
PG 15
WC Psychology, Developmental
WE Social Science Citation Index (SSCI)
SC Psychology
GA 665AI
UT WOS:000283005700004
DA 2022-09-13
ER

PT J
AU SUSSER, L
AF SUSSER, L
TI WORKAHOLISM - AN OUTDOOR PLAY THERAPY CURE
SO TRANSACTIONAL ANALYSIS JOURNAL
LA English
DT Article
RP SUSSER, L (corresponding author), YESHIVA UNIV ALBERT EINSTEIN COLL MED,DEPT PSYCHIAT,BRONX,NY 10461, USA.
CR Berne E., 1972, WHAT DO YOU SAY AFTE
   COWLESBOYD L, 1980, TRANSACTIONAL ANAL J, V10, P5, DOI 10.1177/036215378001000102
   GOULDING MM, CHANGING LIVES REDEC, P231
NR 3
TC 0
Z9 0
U1 0
U2 2
PU INT TRANSACT ANAL ASSN INC
PI SAN FRANCISCO
PA 1772 VALLEJO STREET, SAN FRANCISCO, CA 94123
SN 0362-1537
J9 TRANSACTIONAL ANAL J
PY 1980
VL 10
IS 4
BP 313
EP 316
DI 10.1177/036215378001000408
PG 4
WC Psychology
WE Social Science Citation Index (SSCI)
SC Psychology
GA KU027
UT WOS:A1980KU02700007
DA 2022-09-13
ER

PT J
AU POWCH, IG
AF POWCH, IG
TI WILDERNESS THERAPY - WHAT MAKES IT EMPOWERING FOR WOMEN
SO WOMEN & THERAPY
LA English
DT Article
ID OUTWARD BOUND PROGRAM; PARTICIPATION
AB Wilderness therapy is neither a newcomer nor a fringe therapy-it originates from wilderness challenge programs that were established in 1945, and it has been applied to clinical populations in the United States since the 1960s.  Its efficacy, particularly in work with adolescents populations, is supported by a solid body of research.  Its therapeutic application to survivors of incest, rape, and battering is, however, very recent (early 1980s), as is its specific application to empowerment for women (mid 1980s).  After a brief review of the general wilderness therapy model, this paper turns to a consideration of wilderness therapy in work with survivors of abuse and empowerment for women.  The author draws on the voices of women who have experienced wilderness as healing and empowering, and includes her own voice, to explore two distinct components of wilderness therapy-the healing effects of specific therapeutic activities and challenges in a novel environment, and the more elusive spiritual healing effects of a newly found or renewed sense of connectedness with the power of the earth.
RP POWCH, IG (corresponding author), UNIV KANSAS,LAWRENCE,KS 66045, USA.
CR Bacon S. B., 1989, RESIDENTIAL INPATIEN
   CHU JA, 1990, AM J PSYCHIAT, V147, P887
   Estes C.P., 1992, WOMEN WHO RUN WOLVES
   Ewert A., 1988, Leisure Sciences, V10, P107, DOI 10.1080/01490408809512181
   FOOTE M, 1990, ASCEND
   GRIFFIN S, 1991, EARTH PRAYERS, P380
   Griffin S., 1971, RAPE ALL AM CRIME RA, P26
   Herman J.L., 1992, TRAUMA RECOVERY, V2015
   LABASTILLE A, 1984, WOMEN WILODERNESS
   MARSH HW, 1989, J PERS, V57, P115, DOI 10.1111/j.1467-6494.1989.tb00763.x
   MARSH HW, 1986, PERS SOC PSYCHOL B, V12, P475, DOI 10.1177/0146167286124011
   MASON MJ, 1987, CONTEMP FAM THER, V9, P90, DOI 10.1007/BF00890266
   OBEREIGNER D, 1986, COLORADOAN      0615, pB4
   PIERCY M, 1982, CIRCLES WATER, P164
   RICHARDS A, 1981, THESIS U COLORADO BO
   Schoel J., 1988, ISLANDS HEALING GUID
   STONE M, 1979, ANCIENT MIRRORS WOMA
NR 17
TC 19
Z9 19
U1 0
U2 6
PU HAWORTH PRESS INC
PI BINGHAMTON
PA 10 ALICE ST, BINGHAMTON, NY 13904-1580
SN 0270-3149
J9 WOMEN THER
JI Women Ther.
PY 1994
VL 15
IS 3-4
BP 11
EP 27
DI 10.1300/J015v15n03_03
PG 17
WC Psychology, Multidisciplinary; Women's Studies
WE Social Science Citation Index (SSCI)
SC Psychology; Women's Studies
GA QA041
UT WOS:A1994QA04100002
DA 2022-09-13
ER

PT J
AU Levy, MM
AF Levy, Marjorie Mina
TI Outdoor Group Therapy with Preadolescents Boys
SO PSYCHIATRY
LA English
DT Article
CR Silverberg WV, 1949, PSYCHIATR, V12, P387
   SULLIVAN HS, 1947, CONCEPTIONS MODERN P, P26
NR 2
TC 4
Z9 4
U1 0
U2 0
PU GUILFORD PUBLICATIONS INC
PI NEW YORK
PA 72 SPRING STREET, NEW YORK, NY 10012 USA
SN 0033-2747
J9 PSYCHIATR
JI Psychiatry
PD AUG
PY 1950
VL 13
IS 3
BP 333
EP 347
PG 15
WC Psychiatry
WE Science Citation Index Expanded (SCI-EXPANDED); Social Science Citation Index (SSCI)
SC Psychiatry
GA V52RX
UT WOS:000203561700004
PM 14781252
DA 2022-09-13
ER

PT J
AU Mohan, A
   Malhotra, S
   Narayanan, M
   White, H
   Gaffney, H
AF Mohan, Ashima
   Malhotra, Suchi
   Narayanan, Monisha
   White, Howard
   Gaffney, Hannah
TI PROTOCOL: The efficacy of wilderness therapy and adventure learning
   in reducing anti-social and offending behaviour in children and young
   people at risk of offending
SO CAMPBELL SYSTEMATIC REVIEWS
LA English
DT Article
AB This is the protocol for a Campbell systematic review. The objectives are as follows. The review will address the following research questions: (1) What are the long- and short-term effects of wilderness therapy and adventure learning on anti-social behaviour and violent and other offending behaviour? What factors explain any heterogeneity (i.e., moderate) these effects. What are the long- and short-term effects of wilderness therapy and adventure learning on intermediate mental health and behaviour outcomes such as social skills and self-regulation? What factors explain any heterogeneity (i.e., moderate) these effects? Factors such as setting (indoor/outdoor), quality of relationship with counsellors and the degree of the challenge element involved are important moderators of these effects, and help explain any observed heterogeneity across studies (2) What are the barriers and facilitators affecting the successful implementation of wilderness therapy and adventure learning programmes? (3) Are wilderness therapy and adventure learning interventions cost effective?
C1 [Mohan, Ashima; Malhotra, Suchi; Narayanan, Monisha] Campbell South Asia, New Delhi, India.
   [White, Howard] Campbell Collaborat, Vast Kunj, India.
   [Gaffney, Hannah] Univ Cambridge, Cambridge, England.
C3 University of Cambridge
RP Mohan, A (corresponding author), Campbell South Asia, New Delhi, India.
EM amohan@campbellcollaboration.org
FU Youth Endowment Fund, United Kingdom
FX Youth Endowment Fund, United Kingdom
CR Alvarez A.G., 2001, J EXPERIENT EDUC, V24, P85, DOI [10.1177/105382590102400205, DOI 10.1177/105382590102400205]
   BEHAR L, 1978, AM J ORTHOPSYCHIAT, V48, P644, DOI 10.1111/j.1939-0025.1978.tb02569.x
   Bowen J.D., 2013, OPEN PSYCHOL J, V6, P28, DOI [10.2174/1874350120130802001, DOI 10.2174/1874350120130802001]
   Brendtro K.L., 2007, RECLAIMING children, V16, P2
   Carroll C, 2015, RES SYNTH METHODS, V6, P149, DOI 10.1002/jrsm.1128
   Carvalho S, 2004, AM J EVAL, V25, P141, DOI 10.1177/109821400402500202
   Carvalho S., 1997, COMBINING QUANTITATI, V23
   Cook EC, 2008, adolescents, V43, P751
   Fernee CR, 2017, QUAL HEALTH RES, V27, P114, DOI 10.1177/1049732316655776
   Fletcher TB, 2002, J COUNS DEV, V80, P277, DOI 10.1002/j.1556-6678.2002.tb00192.x
   Gass M.A., 1993, ADVENTURE THERAPY TH
   Gillis H.L., 1996, RES UPDATE ADVENTURE
   Glass J.S., 2002, J EXPERIENT EDUC, V25, P268, DOI [DOI 10.1177/105382590202500204, 10.1177/105382590202500204]
   Hans T.A., 2000, J CONTEMP PSYCHOTHER, V30, P33, DOI [10.1023/a:1003649031834, DOI 10.1023/A:1003649031834, 10.1023/A:1003649031834]
   Higgins Julian P T, 2011, BMJ, V343, pd5928, DOI 10.1136/bmj.d5928
   Hill N., 2007, J MENTAL HEALTH COUN, V29, P338, DOI [10.17744/mehc.29.4.c6121j162j143178, DOI 10.17744/MEHC.29.4.C6121J162J143178]
   HUIZINGA D, 1986, J QUANTITATIVE CRIMI, V0002
   Itin C.M., 2001, J EXPERIENT EDUC, V24, P80, DOI [10.1177/105382590102400204, DOI 10.1177/105382590102400204]
   Jolliffe Darrick, 2003, Crim Behav Ment Health, V13, P179, DOI 10.1002/cbm.541
   Kazemian L, 2005, J QUANT CRIMINOL, V21, P127, DOI 10.1007/s10940-005-2489-0
   Kelly F.J., 1968, OUTWARD BOUND SCH AL
   Lackey NQ, 2021, ANN LEIS RES, V24, P379, DOI 10.1080/11745398.2019.1655459
   Noyes J, 2019, BMJ GLOB HEALTH, V4, DOI 10.1136/bmjgh-2018-000893
   Paquette J, 2014, RESID TREAT children YO, V31, P230, DOI 10.1080/0886571X.2014.944024
   PLATT JJ, 1974, J CONSULT CLIN PSYCH, V42, P787, DOI 10.1037/h0037564
   Russell K.C., 2004, J ADVENTURE ED OUTDO, V4, P39, DOI [10.1080/14729670485200411, DOI 10.1080/14729670485200411]
   Saleebey D., 2000, ADV SOC WORK, V1, P127
   Shanahan DF, 2019, SPORTS, V7, DOI 10.3390/sports7060141
   Sibthorp J, 2007, LEISURE SCI, V29, P1, DOI 10.1080/01490400600851346
   Stewart M.W, 1978, EFFECTS CONNECTICUT
   Tillmann S, 2018, J EPIDEMIOL COMMUN H, V72, P958, DOI 10.1136/jech-2018-210436
   Walsh SD, 2020, J adolescents HEALTH, V66, pS40, DOI 10.1016/j.jadohealth.2020.02.012
   White H, 2018, J DEV EFFECT, V10, P17, DOI 10.1080/19439342.2018.1439078
   Wilson SJ, 2000, EVAL PROGRAM PLANN, V23, P1, DOI 10.1016/S0149-7189(99)00040-3
   Yalom I., 2005, THEORY PRACTICE GROU
   ZIMRING FM, 1983, J RES PERS, V17, P288, DOI 10.1016/0092-6566(83)90020-X
NR 36
TC 0
Z9 0
U1 0
U2 0
PU WILEY
PI HOBOKEN
PA 111 RIVER ST, HOBOKEN 07030-5774, NJ USA
EI 1891-1803
J9 CAMPBELL SYST REV
JI Campbell Syst. Rev.
PD SEP
PY 2022
VL 18
IS 3
AR e1270
DI 10.1002/cl2.1270
PG 13
WC Social Sciences, Interdisciplinary
WE Emerging Sources Citation Index (ESCI)
SC Social Sciences - Other Topics
GA 4E2OY
UT WOS:000847671500001
OA Green Published, gold
DA 2022-09-13
ER

PT J
AU Ritchie, SD
   Patrick, K
   Corbould, GM
   Harper, NJ
   Oddson, BE
AF Ritchie, Stephen D.
   Patrick, Krysten
   Corbould, Gordon Marcus
   Harper, Nevin J.
   Oddson, Bruce E.
TI An Environmental Scan of Adventure Therapy in Canada
SO JOURNAL OF EXPERIENTIAL EDUCATION
LA English
DT Article
DE adventure therapy; environmental scan; outdoor education; experiential
   education; Canada
ID EDUCATION
AB We report on an environmental scan (ES) of adventure therapy (AT) literature, organizations, and activities in Canada. The ES methodology involved (a) an examination of final reports related to a series of national symposiums on AT in Canada, (b) a review of academic literature related to AT in Canada, and (c) a summary of AT programs and courses offered at post-secondary institutions across Canada. Analysis of the reports from five AT symposiums revealed broad variability in terms of delegates and organizations represented and suggested that AT is practiced or endorsed by a diverse array of individuals and organizations across Canada. The literature review uncovered 113 relevant articles, book chapters, and papers with a substantial Canadian contribution. Canadian academic literature on the topic is sparse, and AT training and education opportunities at Canadian institutions are very limited. Implications for the future development of AT in Canada are shared.
C1 [Ritchie, Stephen D.; Oddson, Bruce E.] Laurentian Univ, Sch Human Kinet, Sudbury, ON, Canada.
   [Patrick, Krysten] Laurentian Univ, Sch Rural & Northern Hlth, Sudbury, ON, Canada.
   [Corbould, Gordon Marcus] Univ Calgary, Calgary, AB, Canada.
   [Harper, Nevin J.] Camosun Coll, Victoria, BC, Canada.
C3 Laurentian University; Laurentian University; University of Calgary
RP Ritchie, SD (corresponding author), Laurentian Univ, Fac Hlth, Sch Human Kinet, Sudbury, ON P3E 2C6, Canada.
EM sritchie@laurentian.ca
RI Oddson, Bruce E/A-7466-2008; Harper, Nevin/AAJ-5920-2021
OI Oddson, Bruce/0000-0002-3272-5562; Harper, Nevin/0000-0002-7828-2349
CR Alvarez A.G., 2001, J EXPERIENT EDUC, V24, P85, DOI [10.1177/105382590102400205, DOI 10.1177/105382590102400205]
   Bandoroff S., 2004, P 3 INT ADV THER C B
   Berman D. S., 2015, ADVENTURE THERAPY GL, P75
   Berman D. S., 2001, J EXPERIENTIAL ED, V24, P68
   Burg J., 2001, J EXPERIENTIAL ED, V24, P118, DOI [10.1177/105382590102400209, DOI 10.1177/105382590102400209]
   Burns K. K., 2011, CANADIAN J URBAN RES, V20, P71
   Carpenter C., 2004, COMING AGE EVOLVING, P224
   Choo C.W, 2001, INFORM RES, V7, P7
   Cote G, 2008, J INTERPROF CARE, V22, P449, DOI 10.1080/13561820802210950
   Crisp S. J. R., 2002, AUSTR WILDERNESS ADV
   Davis-Berman J, 2008, PROMISE WILDERNESS T
   Fletcher TB, 2002, J COUNS DEV, V80, P277, DOI 10.1002/j.1556-6678.2002.tb00192.x
   Gass M., 2012, ADVENTURE THERAPY TH
   Gass M.A., 1993, ADVENTURE THERAPY TH
   Gibb H, 2013, J NURS MANAGE, V21, P293, DOI 10.1111/j.1365-2834.2012.01407.x
   Graham P, 2008, CAN FAM PHYSICIAN, V54, P1022
   Harper N. J., 2009, CONNECTING ESSENCE, P119
   Harper N. J., 2009, FINAL REPORT RECOMME
   Harper N. J., 2006, THERAPEUTIC COMMUNIT, V27, P549
   Harper NJ., 2015, ADVENTURE PROGRAMMIN, P221
   Henderson B., 2001, CANADIAN J ENV ED CJ, V6, P225
   Hodges BD, 2011, MED EDUC, V45, P95, DOI 10.1111/j.1365-2923.2010.03737.x
   Itin C., 1998, P 1 INT ADV THER C P
   Itin C.M., 2001, J EXPERIENT EDUC, V24, P80, DOI [10.1177/105382590102400204, DOI 10.1177/105382590102400204]
   Kalula SZ, 2011, J SAFETY RES, V42, P461, DOI 10.1016/j.jsr.2010.12.003
   Kyriakopoulos A, 2010, EUR J PSYCHOTHER COU, V12, P311, DOI 10.1080/13642537.2010.530104
   Maher P., 2009, 2 CAN U COLL C OUTD
   Marchand G, 2013, RESID TREAT children YO, V30, P55, DOI 10.1080/0886571X.2013.751809
   Marton C., 2001, INFORM RES, V7
   Mitten D., 2009, P 4 INT ADV THER C B
   Norton C. L., 2015, P 5 6 INT ADV THER C
   Norton CL, 2014, J EXP EDUC, V37, P46, DOI 10.1177/1053825913518895
   Patton MQ, 2015, QUALITATIVE RES EVAL, V4
   Potter TG., 2004, J ADVENTURE ED OUTDO, V4, P69, DOI [10.1080/14729670485200441, DOI 10.1080/14729670485200441]
   Pryor A., 2012, P 5 INT ADV THER C P
   Pryor A., 2005, AUSTR J OUTDOOR ED, V9, P177
   Richards K., 2003, P 2 INT ADV THER C A
   Rodger S, 2010, J INTERPROF CARE, V24, P479, DOI 10.3109/13561821003721329
   Rowel R, 2005, J NATL MED ASSOC, V97, P527
   Russell K. C., 2003, J EXPERIENTIAL ED, V25, P322, DOI DOI 10.1177/105382590302500306
   Russell K. C., 2001, J EXPERIENTIAL ED, V24, P70, DOI DOI 10.1177/105382590102400203
   Russell K. C., 2007, SUMMARY RES 1999 200
   Sibbald SL, 2013, BMC HEALTH SERV RES, V13, DOI 10.1186/1472-6963-13-209
   Tucker AR, 2013, CLIN SOC WORK J, V41, P333, DOI 10.1007/s10615-012-0411-4
   Wijeysundera HC, 2012, BMC HEALTH SERV RES, V12, DOI 10.1186/1472-6963-12-236
   World Health Organization, 1948, 3 WHO
NR 46
TC 11
Z9 11
U1 0
U2 4
PU SAGE PUBLICATIONS INC
PI THOUSAND OAKS
PA 2455 TELLER RD, THOUSAND OAKS, CA 91320 USA
SN 1053-8259
EI 2169-009X
J9 J EXP EDUC
JI J. Exp. Educ.
PD SEP
PY 2016
VL 39
IS 3
BP 303
EP 320
DI 10.1177/1053825916655443
PG 18
WC Education & Educational Research
WE Emerging Sources Citation Index (ESCI)
SC Education & Educational Research
GA VF4FU
UT WOS:000442816000007
DA 2022-09-13
ER

PT J
AU MITTEN, D
AF MITTEN, D
TI ETHICAL CONSIDERATIONS IN ADVENTURE THERAPY - A FEMINIST CRITIQUE
SO WOMEN & THERAPY
LA English
DT Article
AB The author addresses two major questions:  (1) What ethical dilemmas exist in providing adventure therapy for women as it is commonly practiced?  and, (2) Given what we know, how can adventure therapy be of the most therapeutic value to women?  Research regarding the efficacy of adventure therapy is mixed and inconclusive.  A competing hypothesis for causation of the global changes people experience after a therapeutic experience is the impact of the natural environment.  Adventure therapy has its roots in a patriarchal society and was developed for boys and men.  The same principles and practices now are being applied to women, thus creating a challenge for feminists in the field of adventure therapy to selectively employ those aspects of adventure therapy which increase women's mental and emotional health, and to discard or modify those aspects which are ineffective or harmful.  The author presents a model she believes recognizes women's strengths as well as needs.  This model respects individual differences, recognizes and addresses the power difference between the leader/therapist and client, and respects the natural environment.
RP MITTEN, D (corresponding author), METROPOLITAN STATE UNIV,SUITE 121,METRO SQ,121 7TH PLACE E,ST PAUL,MN 55101, USA.
CR BANDOROFF S, 1990, UNPUB WILDERNESS ADV
   Bardwell L., 1992, COAL ED OUTD RES S P, P15
   BLUME ES, 1990, SECRET SURVIVORS
   CANIN LH, 1991, THESIS U MICHIGAN
   CIMPRICH B, 1990, THESIS U MICHIGAN
   CLARKE JI, 1979, SELF ESTEEM FAMILY A
   Collins S. D., 1974, DIFFERENT HEAVEN EAR
   DILL J, 1992, MOUNTAIN B, V5, P4
   Ewert A., 1990, Journal of Environmental Education, V21, P29
   Ewert A.W., 1989, OUTDOOR ADVENTURE PU
   FEDELE N, 1990, WOMENS GROUPS CONNEC
   Gass M.A., 1993, ADVENTURE THERAPY TH
   GERARD HB, 1963, J ABNORM PSYCHOL, V66, P568, DOI 10.1037/h0045226
   GERARD HB, 1961, J ABNORM SOC PSYCH, V62, P586, DOI 10.1037/h0048524
   GILLIS HL, 1992, COALITION ED OUTDOOR, P35
   Griffin Susan, 1978, WOMAN NATURE
   Hardin J, 1979, THESIS U MASSACHUSET THESIS U MASSACHUSET
   Iso-Ahola S.E., 1980, SOCIAL PSYCHOL LEISU
   Kaplan R., 1989, EXPERIENCE NATURE PS
   Kelly P, 1988, HEALING WOUNDS, pix
   KIMBALL RO, 1993, ADVENTURE THERAPY TH
   KISSEL S, 1965, J PERS SOC PSYCHOL, V2, P378, DOI 10.1037/h0022223
   KLEINER RJ, 1960, J PERS, V28, P145, DOI 10.1111/j.1467-6494.1960.tb01609.x
   LATANE B, 1968, J PERS SOC PSYCHOL, V9, P142, DOI 10.1037/h0025843
   LEHMAN K, 1991, UNPUB INTEGRATING ET
   Lewis J., 1976, NO SINGLE THREAD PSY
   MILES J, 1993, ADVENTURE THERAPY TH
   MITTEN D, 1986, B ASS COLLEGE UNIONS, V54
   Mitten D., 1989, J EXPERIENTIAL ED, V12, P17
   MITTEN D, 1986, ASS EXPERIENTIAL ED, P29
   MITTEN D, 1993, IN PRESS J EXPERIENT, V16
   PEPITONE A, 1957, J ABNORM SOC PSYCH, V54, P192, DOI 10.1037/h0049040
   PETERSON MR, 1992, PERSONAL RISK
   Schachter S., 1959, PSYCHOL AFFILIATION
   WEBB BJ, 1993, ADVENTURE THERAPY TH
   WILLS TA, 1981, PSYCHOL BULL, V90, P245, DOI 10.1037/0033-2909.90.2.245
   YOUNG A, 1992, COALITION ED OUTDOOR, P83
NR 37
TC 22
Z9 22
U1 0
U2 5
PU HAWORTH PRESS INC
PI BINGHAMTON
PA 10 ALICE ST, BINGHAMTON, NY 13904-1580
SN 0270-3149
J9 WOMEN THER
JI Women Ther.
PY 1994
VL 15
IS 3-4
BP 55
EP 84
DI 10.1300/J015v15n03_06
PG 30
WC Psychology, Multidisciplinary; Women's Studies
WE Social Science Citation Index (SSCI)
SC Psychology; Women's Studies
GA QA041
UT WOS:A1994QA04100005
DA 2022-09-13
ER

PT J
AU Brooke, K
   Williams, A
AF Brooke, Kaelan
   Williams, Allison
TI Iceland as a therapeutic landscapes: white wilderness spaces for
   wellbeing
SO GEOJOURNAL
LA English
DT Article
DE therapeutic landscapes; Health geography; Iceland; Case study; Field
   work; Palettes of place
ID EXPERIENCES; HEALTH; PLACES; BENEFITS; BLUE; WILD; EMOTION; TOURISM;
   HOME
AB therapeutic landscapes are reputed to have a lasting repute for realizing healing. Traditional therapeutic landscapes have recognized natural environments as often sought after places for wellbeing. Such places promote wellbeing via their close encounter with nature, facilitating relaxation and restoration, and enhancing a combination of physical, mental, and spiritual healing. The physical environment of Iceland is explored through a case study approach, primarily employing data from the field notebooks of post-secondary students travelling in Iceland, as well as the authors' ethnographic field experience in Iceland. Iceland is examined using both a traditional understanding of therapeutic landscapes, as well as the contemporary understanding of the coloured landscape. In addition to the colour white, reflected in the glacial ice, moving water, and geo-thermal steams, black and various other colours in combination are discussed.
C1 [Brooke, Kaelan] McMaster Univ, Arts & Sci Program, LR Wilson Hall 3038,1280 Main St West, Hamilton, ON L8S 4K1, Canada.
   [Williams, Allison] McMaster Univ, Sch Geog & Earth Sci, Gen Sci Bldg,1280 Main St West, Hamilton, ON L8S 4K1, Canada.
C3 McMaster University; McMaster University
RP Williams, A (corresponding author), McMaster Univ, Sch Geog & Earth Sci, Gen Sci Bldg,1280 Main St West, Hamilton, ON L8S 4K1, Canada.
EM kaelan.brooke@gmail.com; awill@mcmaster.ca
CR [Anonymous], 2005, DISCOURSES SILENCES
   Barton J, 2016, J EXP EDUC, V39, P59, DOI 10.1177/1053825915626933
   Bell SL, 2018, SOC SCI MED, V196, P123, DOI 10.1016/j.socscimed.2017.11.035
   Bell SL, 2015, SOC SCI MED, V142, P56, DOI 10.1016/j.socscimed.2015.08.011
   Burnard P, 1991, Nurse Educ Today, V11, P461, DOI 10.1016/0260-6917(91)90009-Y
   Curtis S, 2007, ENVIRON PLANN C, V25, P591, DOI 10.1068/c1312r
   Deary H, 2017, J RURAL STUD, V54, P211, DOI 10.1016/j.jrurstud.2017.06.019
   Duff C, 2012, HEALTH PLACE, V18, P1388, DOI 10.1016/j.healthplace.2012.07.003
   Finlay J, 2015, HEALTH PLACE, V34, P97, DOI 10.1016/j.healthplace.2015.05.001
   Finlay JM, 2018, SOC SCI MED, V198, P77, DOI 10.1016/j.socscimed.2017.12.024
   Foley R, 2015, HEALTH PLACE, V35, P157, DOI 10.1016/j.healthplace.2015.07.003
   Foley R, 2015, HEALTH PLACE, V35, P218, DOI 10.1016/j.healthplace.2014.09.015
   Foley R, 2014, SOC SCI MED, V106, P10, DOI 10.1016/j.socscimed.2013.12.030
   Freeman E, 2017, HEALTH PROMOT INT, V32, P1048, DOI 10.1093/heapro/daw036
   Gesler W, 1996, HEALTH PLACE, V2, P95, DOI 10.1016/1353-8292(96)00004-4
   GESLER WM, 1992, SOC SCI MED, V34, P735, DOI 10.1016/0277-9536(92)90360-3
   GESLER WM, 1993, ENVIRON PLANN D, V11, P171, DOI 10.1068/d110171
   Gladwell VF, 2013, EXTREME PHYSIOL MED, V2, DOI 10.1186/2046-7648-2-3
   Hashkes PJ, 2002, SCAND J RHEUMATOL, V31, P172
   KAPLAN S, 1995, J ENVIRON PSYCHOL, V15, P169, DOI 10.1016/0272-4944(95)90001-2
   Keniger LE, 2013, INT J ENV RES PUB HE, V10, P913, DOI 10.3390/ijerph10030913
   Lea J, 2008, AREA, V40, P90, DOI 10.1111/j.1475-4762.2008.00789.x
   Lengen C, 2015, HEALTH PLACE, V35, P166, DOI 10.1016/j.healthplace.2015.05.016
   Macpherson H, 2009, ENVIRON PLANN A, V41, P1042, DOI 10.1068/a40365
   Milligan C, 2004, SOC SCI MED, V58, P1781, DOI 10.1016/S0277-9536(03)00397-6
   Milligan C, 2007, HEALTH PLACE, V13, P799, DOI 10.1016/j.healthplace.2007.01.005
   Nagib W, 2018, HEALTH PLACE, V52, P46, DOI 10.1016/j.healthplace.2018.05.001
   Nagib W, 2017, HOUSING STUD, V32, P140, DOI 10.1080/02673037.2016.1181719
   Oian H, 2013, J RURAL STUD, V32, P177, DOI 10.1016/j.jrurstud.2013.05.004
   Palka E., 1999, THERAPEUTIC LANDSCAP, P29, DOI DOI 10.1191/0309132505PH562PR
   Pearce J, 2017, J SUSTAIN TOUR, V25, P362, DOI 10.1080/09669582.2016.1213270
   Ray SJ, 2009, J SPORT SOC ISSUES, V33, P257, DOI 10.1177/0193723509338863
   Saeporsdottir AD, 2010, SCAND J HOSP TOUR, V10, P334, DOI 10.1080/15022250.2010.495485
   Serbulea M, 2012, HEALTH PLACE, V18, P1366, DOI 10.1016/j.healthplace.2012.06.020
   Sukenik S, 1999, RHEUM DIS CLIN N AM, V25, P883, DOI 10.1016/S0889-857X(05)70108-3
   Sutton TM, 2016, BEHAV RES METHODS, V48, P686, DOI 10.3758/s13428-015-0598-8
   Williams A, 1998, SOC SCI MED, V46, P1193, DOI 10.1016/S0277-9536(97)10048-X
   Williams A., 1999, THERAPEUTIC LANDSCAP
   Windhorst E., 2015, ECOPSYCHOLOGY, V7, P115
   Windhorst E, 2015, HEALTH PLACE, V34, P241, DOI 10.1016/j.healthplace.2015.06.002
   [No title captured]
   [No title captured]
   [No title captured]
   [No title captured]
NR 44
TC 9
Z9 9
U1 6
U2 27
PU SPRINGER
PI DORDRECHT
PA VAN GODEWIJCKSTRAAT 30, 3311 GZ DORDRECHT, NETHERLANDS
SN 0343-2521
EI 1572-9893
J9 GEOJOURNAL
JI GeoJournal
PD JUN
PY 2021
VL 86
IS 3
BP 1275
EP 1285
DI 10.1007/s10708-019-10128-9
EA JAN 2020
PG 11
WC Geography
WE Emerging Sources Citation Index (ESCI)
SC Geography
GA SE1KQ
UT WOS:000505354900002
OA hybrid
DA 2022-09-13
ER

PT J
AU Havlick, DG
   Cerveny, LK
   Derrien, MM
AF Havlick, David G.
   Cerveny, Lee K.
   Derrien, Monika M.
TI therapeutic landscapes, outdoor programs for veterans, and public lands
SO SOCIAL SCIENCE & MEDICINE
LA English
DT Article
DE therapeutic landscapes; Military veterans; Post-traumatic stress;
   Outdoor recreation; Public lands; Health geography; Restorative
   environments
ID POSTTRAUMATIC-STRESS-DISORDER; PHYSICAL-ACTIVITY; HEALTH; PTSD;
   PERSPECTIVES; PLACES; SELF; CARE; GEOGRAPHIES; EXPERIENCES
AB In recent decades, scholars have developed ideas about therapeutic landscapes that explore how social processes, symbolism, and physical features generate diverse meanings. We examine here how therapeutic landscapes are produced and utilized for outdoor programs for military veterans, particularly veterans experiencing post-traumatic stress. Outdoor programs for veterans (OPVs) provide restorative opportunities through nature immersion and outdoor recreation. OPVs involve diverse social settings, activity types, durations, geographic and land management contexts, and degrees of therapeutic intervention. In many combinations they can generate therapeutic landscapes conducive to some degree of recovery. Our analysis relies on qualitative data gathered through semi-structured interview with OPV providers and participants, mental health specialists, and public land officials. Arguing against a reductionistic approach, we suggest that the diversity of OPVs and disparate character of activities, locations, and dosages may contribute in important ways to the efficacy of these programs. Ironically, the very qualities that present challenges for measuring and evaluating the benefits of OPVs may prove to be advantageous with respect to therapeutic outcomes. We highlight how public lands present a distinctive set of attributes that make them particularly well-suited to provide therapeutic opportunities, and that agency policies can shape the development of therapeutic landscapes.
C1 [Havlick, David G.] Univ Colorado Colorado Springs, Dept Geog & Environm Studies, 1420 Austin Bluffs Pkwy, Colorado Springs, CO 80918 USA.
   [Cerveny, Lee K.; Derrien, Monika M.] USDA Forest Serv, Pacific Northwest Res Stn, 400 N 34th St,Suite 201, Seattle, WA 98103 USA.
C3 University of Colorado System; University of Colorado at Colorado
   Springs; United States Department of Agriculture (USDA); United States
   Forest Service
RP Havlick, DG (corresponding author), Univ Colorado Colorado Springs, Dept Geog & Environm Studies, 1420 Austin Bluffs Pkwy, Colorado Springs, CO 80918 USA.
EM dhavlick@uccs.edu; Lee.cerveny@usda.gov; monika.derrien@usda.gov
FU USDA Forest Service, Pacific Northwest Research Station
   [15-JV-11261985-055]
FX The authors wish to thank the interviewees who participated in this
   study, and Kerrick Robinson for his help with transcriptions. This
   research was funded by the USDA Forest Service, Pacific Northwest
   Research Station, under Joint Venture Agreement: 15-JV-11261985-055. We
   also thank the anonymous reviewers for their constructive comments.
CR Anderson CL, 2018, EMOTION, V18, P1195, DOI 10.1037/emo0000442
   Andrews GJ, 2004, AREA, V36, P307, DOI 10.1111/j.0004-0894.2004.00228.x
   Barton J, 2010, ENVIRON SCI TECHNOL, V44, P3947, DOI 10.1021/es903183r
   Bell SL, 2019, GEOGR COMPASS, V13, DOI 10.1111/gec3.12415
   Bell SL, 2018, SOC SCI MED, V196, P123, DOI 10.1016/j.socscimed.2017.11.035
   Bell SL, 2017, ANN AM ASSOC GEOGR, V107, P93, DOI 10.1080/24694452.2016.1218269
   BIERNACKI P, 1981, SOCIOL METHOD RES, V10, P141, DOI 10.1177/004912418101000205
   Bowler DE, 2010, BMC PUBLIC HEALTH, V10, DOI 10.1186/147-2458-10-456
   Brooke K, 2021, GEOJOURNAL, V86, P1275, DOI 10.1007/s10708-019-10128-9
   Caddick N, 2014, PSYCHOL SPORT EXERC, V15, P9, DOI 10.1016/j.psychsport.2013.09.011
   Capaldi C.A., 2015, INT J WELLBEING, V5, DOI [DOI 10.5502/IJW.V5I4.449, 10.5502/ijw.v5i4.449]
   Cervinka R, 2020, INT J ENV RES PUB HE, V17, DOI 10.3390/ijerph17051676
   Conradson D, 2005, HEALTH PLACE, V11, P337, DOI 10.1016/j.healthplace.2005.02.004
   Coon JT, 2011, ENVIRON SCI TECHNOL, V45, P1761, DOI 10.1021/es102947t
   COSGROVE D, 1987, AREA, V19, P95
   Davis-Berman J., 2018, BEST PRACTICES MENTA, V14, P9
   Derrien MM, 2020, J FOREST, V118, P534, DOI 10.1093/jofore/fvaa023
   Dietrich ZC, 2015, J EXPERIENT EDUC, V38, P394, DOI 10.1177/1053825915596431
   Doughty K, 2013, HEALTH PLACE, V24, P140, DOI 10.1016/j.healthplace.2013.08.009
   Dustin D., 2016, THIS LAND IS YOUR LA, DOI [10.1080/14 927713.2018.1430662, DOI 10.1080/14927713.2018.1430662]
   Dustin D, 2011, THER RECREAT J, V45, P326
   Duvall J, 2014, J REHABIL RES DEV, V51, P685, DOI 10.1682/JRRD.2013.08.0190
   Finlay JM, 2018, SOC SCI MED, V198, P77, DOI 10.1016/j.socscimed.2017.12.024
   GESLER WM, 1992, SOC SCI MED, V34, P735, DOI 10.1016/0277-9536(92)90360-3
   GESLER WM, 1993, ENVIRON PLANN D, V11, P171, DOI 10.1068/d110171
   Gladwell VF, 2013, EXTREME PHYSIOL MED, V2, DOI 10.1186/2046-7648-2-3
   Glisczinski D, 2018, J TRANSFORM EDUC, V16, P175, DOI 10.1177/1541344618777367
   Greer M, 2019, MIL BEHAV HLTH, V7, P286, DOI DOI 10.1080/21635781.2018.1543063
   Haluza D, 2014, INT J ENV RES PUB HE, V11, P5445, DOI 10.3390/ijerph110505445
   Hansen-Ketchum PA, 2011, HEALTH PLACE, V17, P558, DOI 10.1016/j.healthplace.2010.12.014
   Harmon J., 2019, Leisure/Loisir, V43, P459
   Hartig T, 2011, FORESTS, TREES AND HUMAN HEALTH, P127, DOI 10.1007/978-90-481-9806-1_5
   Hawkins BL, 2016, THER RECREAT J, V50, P55, DOI 10.18666/TRJ-2016-V50-I1-6793
   Hoge CW, 2004, NEW ENGL J MED, V351, P13, DOI 10.1056/NEJMoa040603
   Holder N, 2017, PSYCHIAT ANN, V47, P124, DOI 10.3928/00485713-20170202-01
   Hundt NE, 2015, MIL MED, V180, P851, DOI 10.7205/MILMED-D-14-00536
   IAFF (International Association of Fire Fighters), 2018, LIF PTSD
   JACKSON P, 1986, PROG HUM GEOG, V10, P118, DOI 10.1177/030913258601000107
   Jacoby K., 2001, POACHERS THIEVES HID
   Jones L., 2001, TRAUMA VIOLENCE ABUS, V2, P99, DOI [10.1177/1524838001002002001, DOI 10.1177/1524838001002002001]
   Kaplan R., 1989, EXPERIENCE NATURE PS
   KAPLAN S, 1995, J ENVIRON PSYCHOL, V15, P169, DOI 10.1016/0272-4944(95)90001-2
   Keegan A., 2008, SAGE ENCY QUALITATIV, V1
   Kleiber DA, 2002, LEISURE SCI, V24, P219, DOI 10.1080/01490400252900167
   Korpela KM, 2008, HEALTH PLACE, V14, P636, DOI 10.1016/j.healthplace.2007.10.008
   Korpela KM, 2007, HEALTH PLACE, V13, P138, DOI 10.1016/j.healthplace.2005.11.002
   Kuhr J., 2019, THE BUSINESS TIMES
   Lea J, 2008, AREA, V40, P90, DOI 10.1111/j.1475-4762.2008.00789.x
   Lee J, 2009, SCAND J FOREST RES, V24, P227, DOI 10.1080/02827580902903341
   Lengen C, 2015, HEALTH PLACE, V35, P166, DOI 10.1016/j.healthplace.2015.05.016
   Libby DJ, 2012, PSYCHIAT SERV, V63, P1134, DOI 10.1176/appi.ps.201100456
   Lieffers C., 2011, CANADIAN BETHESDA RE
   Mayer FS, 2009, ENVIRON BEHAV, V41, P607, DOI 10.1177/0013916508319745
   Mernoff Stephen T, 2010, Med Health R I, V93, P16
   Milligan C, 2004, SOC SCI MED, V58, P1781, DOI 10.1016/S0277-9536(03)00397-6
   Milligan C, 2007, HEALTH PLACE, V13, P799, DOI 10.1016/j.healthplace.2007.01.005
   Mobbs MC, 2018, CLIN PSYCHOL REV, V59, P137, DOI 10.1016/j.cpr.2017.11.007
   Mowatt RA, 2011, THER RECREAT J, V45, P286
   Nash Linda, 2007, INESCAPABLE ECOLOGIE
   NIMH (National Institute of Mental Health), POSTTR STRESS DIS PT
   Olwig K., 2019, MEANINGS LANDSCAPE E
   Overholt J.R., 2012, ILLUMINARE, V10
   Palka E., 1999, THERAPEUTIC LANDSCAP, P29, DOI DOI 10.1191/0309132505PH562PR
   Poulsen DV, 2017, J PUBLIC MENT HEALTH, V16, P15, DOI 10.1108/JPMH-08-2016-0039
   Poulsen DV, 2015, URBAN FOR URBAN GREE, V14, P438, DOI 10.1016/j.ufug.2015.03.009
   Ratcliffe E, 2016, J ENVIRON PSYCHOL, V48, P120, DOI 10.1016/j.jenvp.2016.09.005
   Relph E., 1976, PLACE PLACELESSNESS
   Smith TC, 2008, BMJ-BRIT MED J, V336, P366, DOI 10.1136/bmj.39430.638241.AE
   Spence MD., 1999, DISPOSSESSING WILDER
   Stueckemann J., 2019, HOUSTON CHRONICLE
   Svarstad H, 2010, J LEISURE RES, V42, P91, DOI 10.1080/00222216.2010.11950196
   Tuan Y., 1977, SPACE PLACE PERSPECT
   Ulrich R.S., 1983, BEHAV NATURAL ENV, P85
   VA/DOD, 2017, CLIN PRACT GUID MAN
   Van Puymbroeck M, 2011, THER RECREAT J, V45, P265
   Velarde M. D., 2007, Urban Forestry & Urban Greening, V6, P199, DOI 10.1016/j.ufug.2007.07.001
   Vella EJ, 2013, MIL MED, V178, P254, DOI 10.7205/MILMED-D-12-00308
   veterans Health Administration, 2017, VA HEAL POW NAT RES
   Walter KH, 2019, PSYCHOL SPORT EXERC, V45, DOI 10.1016/j.psychsport.2019.101551
   Westlund S, 2015, WORK, V50, P161, DOI 10.3233/WOR-141934
   Whitworth JW, 2016, MIL MED, V181, P953, DOI 10.7205/MILMED-D-15-00488
   Williams A, 1998, SOC SCI MED, V46, P1193, DOI 10.1016/S0277-9536(97)10048-X
   Williams A, 2002, SOC SCI MED, V55, P141, DOI 10.1016/S0277-9536(01)00209-X
   Williams A.M., 2017, THERAPEUTIC LANDSCAP, P1
   Wilson K, 2003, HEALTH PLACE, V9, P83, DOI 10.1016/S1353-8292(02)00016-3
   Wolsko C., 2012, ECOPSYCHOLOGY, V4, P10, DOI DOI 10.1089/ECO.2012.0002
   Wolsko C, 2019, ECOPSYCHOLOGY, V11, P222, DOI 10.1089/eco.2018.0076
   Wynn GH, 2015, CURR PSYCHIAT REP, V17, DOI 10.1007/s11920-015-0600-2
NR 88
TC 3
Z9 3
U1 5
U2 16
PU PERGAMON-ELSEVIER SCIENCE LTD
PI OXFORD
PA THE BOULEVARD, LANGFORD LANE, KIDLINGTON, OXFORD OX5 1GB, ENGLAND
SN 0277-9536
EI 1873-5347
J9 SOC SCI MED
JI Soc. Sci. Med.
PD JAN
PY 2021
VL 268
AR 113540
DI 10.1016/j.socscimed.2020.113540
PG 9
WC Public, Environmental & Occupational Health; Social Sciences, Biomedical
WE Science Citation Index Expanded (SCI-EXPANDED); Social Science Citation Index (SSCI)
SC Public, Environmental & Occupational Health; Biomedical Social Sciences
GA PN6JY
UT WOS:000604584500030
PM 33298384
DA 2022-09-13
ER

PT J
AU Bettmann, JE
   Anderson, I
   Makouske, J
   Hanley, A
AF Bettmann, Joanna E.
   Anderson, Ileana M.
   Makouske, Joe
   Hanley, Adam
TI Mental Health Outcomes of Peer-led Therapeutic Adventure for Military
   veterans
SO JOURNAL OF EXPERIENTIAL EDUCATION
LA English
DT Article
DE veterans; therapeutic adventure; outdoor; nature exposure; military
   mental health
ID POSTTRAUMATIC-STRESS-DISORDER; NORMATIVE DATA; SELF-STIGMA; AFGHANISTAN;
   ANXIETY; IRAQ; DEPRESSION; PROGRAM; SUPPORT; DASS-21
AB Background: Skepticism of therapy and stigma are significant barriers for veterans with mental health issues. Therapeutic adventure shows promise in addressing veterans' mental health needs while circumventing the stigma many veterans face in initiating treatment. Purpose: Given the small group model of therapeutic adventure programs, such programs may be ideal to provide social support for veterans and reduce mental health symptomology. The present study investigated: can a brief peer-led therapeutic adventure program modify veterans' mental health symptoms? Methodology/Approach: The study's sample included 56 participants attending one Sierra Club Military Outdoors trip lasting at least three days and two nights and involving camping. Participants completed study measurements assessing depression, anxiety, stress, post-traumatic stress symptoms, substance misuse symptoms, and suicidality at pre-trip, post-trip, one-month post trip, six-months post trip, and 12-months post trip. Six-month and 12-month post-trip data was collected during the covid-19 pandemic pandemic. Findings/Conclusions: Results indicated significant reduction in mental health symptomology from pre-trip to post-trip, but showed few longer-term changes in mental health symptomology. Implications: The present study's findings are consistent with research suggesting improvements in overall psychological wellbeing immediately following a nature-based intervention and suggest the need for on-going, community-based interventions to support optimally military veterans' mental health.
C1 [Bettmann, Joanna Ellen] Univ Utah, Social Work, Salt Lake City, UT USA.
   [Bettmann, Joanna Ellen] Univ Utah, Salt Lake City, UT USA.
   [Makouske, Joe] Westminster Coll, Mental Hlth Counseling, Salt Lake City, UT USA.
   [Hanley, Adam] Univ Utah, Coll Social Work, 395 South 1500 East, Salt Lake City, UT 84108 USA.
C3 Utah System of Higher Education; University of Utah; Utah System of
   Higher Education; University of Utah; Utah System of Higher Education;
   University of Utah
RP Bettmann, JE (corresponding author), Univ Utah, Coll Social Work, 395 South 1500 East, Salt Lake City, UT 84108 USA.
EM Joanna.Schaefer@socwk.utah.edu
FU Sierra Club [10050256]
FX The author(s) disclosed receipt of the following financial support for
   the research, authorship, and/or publication of this article: This work
   was supported by the Sierra Club (grant number 10050256).
CR Banerjee D, 2021, PSYCHIAT RES, V295, DOI 10.1016/j.psychres.2020.113577
   Bastiaens L, 2018, PSYCHIAT QUART, V89, P111, DOI 10.1007/s11126-017-9518-7
   Bennett LW, 1998, J SUBST ABUSE TREAT, V15, P469, DOI 10.1016/S0740-5472(97)00222-5
   Berger R., 2006, J SYSTEMIC THERAPIES, V25, P80, DOI [10.1521/jsyt.2006.25.2.80, DOI 10.1521/JSYT.2006.25.2.80]
   Bettmann JE, 2019, PSYCHOL SERV, V16, P525, DOI 10.1037/ser0000213
   Bird K, 2014, J MIL veterans HEALT, V22, P4
   Blanchard EB, 1996, BEHAV RES THER, V34, P669, DOI 10.1016/0005-7967(96)00033-2
   Blevins CA, 2015, J TRAUMA STRESS, V28, P489, DOI 10.1002/jts.22059
   Bovin MJ, 2016, PSYCHOL evaluation, V28, P1379, DOI 10.1037/pas0000254
   Britt TW, 2015, PSYCHIATR REHABIL J, V38, P142, DOI 10.1037/prj0000120
   Brooks Alyssa T, 2017, Addict Behav Rep, V6, P76, DOI 10.1016/j.abrep.2017.08.002
   Brown NB, 2016, PSYCHOL TRAUMA-US, V8, P276, DOI 10.1037/tra0000082
   Cacioppo JT, 2015, J PERS SOC PSYCHOL, V109, P90, DOI 10.1037/pspi0000022
   Caddick N, 2015, QUAL HEALTH RES, V25, P76, DOI 10.1177/1049732314549477
   Caddick N, 2014, PSYCHOL SPORT EXERC, V15, P9, DOI 10.1016/j.psychsport.2013.09.011
   Carlson KF, 2010, J TRAUMA STRESS, V23, P17, DOI 10.1002/jts.20483
   Corrigan PW, 2012, CAN J PSYCHIAT, V57, P464, DOI 10.1177/070674371205700804
   Crawford EF, 2015, J TRAUMA STRESS, V28, P118, DOI 10.1002/jts.21993
   Davis-Berman J., 2018, BEST PRACTICES MENTA, V14, P9
   Dickstein BD, 2010, MIL PSYCHOL, V22, P224, DOI 10.1080/08995600903417399
   Dietrich ZC, 2015, J EXPERIENT EDUC, V38, P394, DOI 10.1177/1053825915596431
   Dustin D, 2011, THER RECREAT J, V45, P326
   Duvall J, 2014, J REHABIL RES DEV, V51, P685, DOI 10.1682/JRRD.2013.08.0190
   Ewert, 2014, ECOPSYCHOLOGY, V6, P155, DOI [10.1089/eco.2013.0035, DOI 10.1089/ECO.2013.0035]
   Ewert A, 2011, J ADVENTURE EDUC OUT, V11, P35, DOI 10.1080/14729679.2010.532986
   Forsyth A, 2020, ECOPSYCHOLOGY, V12, P8, DOI 10.1089/eco.2019.0031
   Frayne SM, 2018, EVALUATION DEP VETER, V4, DOI [10.17226/24915, DOI 10.17226/24915]
   Fulton JJ, 2015, J ANXIETY DISORD, V31, P98, DOI 10.1016/j.janxdis.2015.02.003
   Furuyashiki A, 2019, ENVIRON HEALTH PREV, V24, DOI 10.1186/s12199-019-0800-1
   Gass M., 2012, ADVENTURE THERAPY TH
   Gelkopf M, 2013, PSYCHIAT RES, V209, P485, DOI 10.1016/j.psychres.2013.01.026
   Goetter EM, 2015, J TRAUMA STRESS, V28, P401, DOI 10.1002/jts.22038
   Greer M, 2019, MIL BEHAV HLTH, V7, P286, DOI DOI 10.1080/21635781.2018.1543063
   Gromatsky M, 2021, PSYCHIAT RES, V296, DOI 10.1016/j.psychres.2020.113700
   Hattie J, 1997, REV EDUC RES, V67, P43, DOI 10.3102/00346543067001043
   Henry JD, 2005, BRIT J CLIN PSYCHOL, V44, P227, DOI 10.1348/014466505X29657
   Hoge CW, 2004, NEW ENGL J MED, V351, P13, DOI 10.1056/NEJMoa040603
   Hundt NE, 2018, PSYCHOL SERV, V15, P536, DOI 10.1037/ser0000212
   Hundt NE, 2015, MIL MED, V180, P851, DOI 10.7205/MILMED-D-14-00536
   Jones KD, 2012, J COUNS DEV, V90, P481, DOI 10.1002/j.1556-6676.2012.00059.x
   Kitchiner NJ, 2019, EUR J PSYCHOTRAUMATO, V10, DOI 10.1080/20008198.2019.1684226
   Lee I, 2017, INT J ENV RES PUB HE, V14, DOI 10.3390/ijerph14030321
   Lovibond S, 1995, MANUAL DEPRESSION AN
   Lucksted A, 2009, PSYCHIAT SERV, V60, P250, DOI 10.1176/appi.ps.60.2.250
   Luo, 2010, J EXPERIENTIAL ED, V32, P313, DOI [10.1177/105382590903200318, DOI 10.5193/JEE.32.3.255]
   Mahoney MR, 2020, PSYCHIAT RES, V286, DOI 10.1016/j.psychres.2020.112822
   Marchand WR, 2018, COMPLEMENT THER MED, V40, P42, DOI 10.1016/j.ctim.2018.07.013
   Marini CM, 2020, PSYCHOL TRAUMA-US, V12, pS217, DOI 10.1037/tra0000736
   Mccoy CE, 2017, WEST J EMERG MED, V18, P1075, DOI 10.5811/westjem.2017.8.35985
   McKee AC, 2014, ALZHEIMERS DEMENT, V10, pS242, DOI 10.1016/j.jalz.2014.04.003
   Milanak ME, 2013, PSYCHIAT RES, V209, P173, DOI 10.1016/j.psychres.2013.03.031
   Moser DA, 2020, EUR PSYCHIAT, V63, DOI 10.1192/j.eurpsy.2020.56
   Narrow WE, 2013, AM J PSYCHIAT, V170, P71, DOI 10.1176/appi.ajp.2012.12071000
   Niles BL, 2018, PSYCHOL SERV, V15, P496, DOI 10.1037/ser0000175
   Osman A, 2001, evaluation, V8, P443, DOI 10.1177/107319110100800409
   Osman A, 2012, J CLIN PSYCHOL, V68, P1322, DOI 10.1002/jclp.21908
   Pietrzak RH, 2010, J AFFECT DISORDERS, V120, P188, DOI 10.1016/j.jad.2009.04.015
   Poulsen Dorthe Varning, 2016, Health Psychol Open, V3, p2055102916637090, DOI 10.1177/2055102916637090
   RAND Corporation, 2019, IMPR QUAL MENT HLTH
   Scheinfeld DE, 2017, PSYCHOL MEN MASCULIN, V18, P400, DOI 10.1037/men0000066
   Scheinfeld DE, 2011, PSYCHOL MEN MASCULIN, V12, P188, DOI 10.1037/a0022041
   Shields DM, 2017, PSYCHOL MEN MASCULIN, V18, P215, DOI 10.1037/men0000114
   Sinclair SJ, 2012, EVAL HEALTH PROF, V35, P259, DOI 10.1177/0163278711424282
   Sledge WH, 2011, PSYCHIAT SERV, V62, P541, DOI 10.1176/ps.62.5.pss6205_0541
   Starnino VR, 2019, MENT HEALTH RELIG CU, V22, P99, DOI 10.1080/13674676.2019.1589439
   Thakur V, 2020, BRAIN BEHAV IMMUN, V88, P952, DOI 10.1016/j.bbi.2020.04.062
   Tracy K, 2012, ALCOHOL ALCOHOLISM, V47, P42, DOI 10.1093/alcalc/agr136
   Vankanegan C., 2019, SOC WORK GROUPS, V42, P127, DOI [10.1080/01609513.2018.1478761, DOI 10.1080/01609513.2018.1478761]
   Vella EJ, 2013, MIL MED, V178, P254, DOI 10.7205/MILMED-D-12-00308
   Weathers F.W., 2013, PTSD CHECKLIST DSM 5
   Wesselmann ED, 2018, PLOS ONE, V13, DOI 10.1371/journal.pone.0208438
   Wilson G, 2018, OCCUP MED-OXFORD, V68, P600, DOI 10.1093/occmed/kqy160
NR 72
TC 0
Z9 0
U1 0
U2 3
PU SAGE PUBLICATIONS INC
PI THOUSAND OAKS
PA 2455 TELLER RD, THOUSAND OAKS, CA 91320 USA
SN 1053-8259
EI 2169-009X
J9 J EXPERIENT EDUC
JI J. Exp. Educ.
PD SEP
PY 2022
VL 45
IS 3
BP 295
EP 315
AR 10538259211049535
DI 10.1177/10538259211049535
EA DEC 2021
PG 21
WC Education & Educational Research
WE Emerging Sources Citation Index (ESCI)
SC Education & Educational Research
GA 3O2LB
UT WOS:000730694600001
DA 2022-09-13
ER

PT J
AU Tucker, AR
   Combs, KM
   Bettmann, JE
   Chang, TH
   Graham, S
   Hoag, M
   Tatum, C
AF Tucker, Anita R.
   Combs, Katie Massey
   Bettmann, Joanna E.
   Chang, Te-Hsin
   Graham, Suzanne
   Hoag, Matt
   Tatum, Callie
TI Longitudinal Outcomes for Youth Transported to Wilderness Therapy
   Programs
SO RESEARCH ON SOCIAL WORK PRACTICE
LA English
DT Article
DE wilderness therapy; adolescents; mental health; transport; outdoor
   behavioral health care
ID PERCEIVED COERCION; PARTICIPANTS; READINESS; CARE
AB Purpose: Due to the ethical concern around involuntary treatment, this study sought to investigate if youth participants in wilderness therapy who were transported to the program experienced different rates of change than those not transported.
   Methods: Multilevel modeling techniques were used to investigate rates of change for youth between transported and nontransported youth over 5 points until 6 months postdischarge. In addition, repeated measures analyses of variance investigated parent reports of change over time across transport status, gender, and diagnostics.
   Results: The findings showed no differences between transported and nontransported youth in changes over time. Overall, all youth improved significantly with changes maintained postdischarge regardless of transport status.
   Discussion: This study shows that transporting youth to treatment does not appear to interfere with the treatment outcome; however, more research is needed to understand clients' perception of the transport process.
C1 [Tucker, Anita R.] Univ New Hampshire, Dept Social Work, 55 Coll Rd, Durham, NH 03824 USA.
   [Combs, Katie Massey; Hoag, Matt] Evoke Wilderness Therapy Entrada, Santa Clara, UT USA.
   [Bettmann, Joanna E.; Tatum, Callie] Univ Utah, Coll Social Work, Salt Lake City, UT USA.
   [Chang, Te-Hsin; Graham, Suzanne] Univ New Hampshire, Dept Educ, Durham, NH 03824 USA.
C3 University System Of New Hampshire; University of New Hampshire; Utah
   System of Higher Education; University of Utah; University System Of New
   Hampshire; University of New Hampshire
RP Tucker, AR (corresponding author), Univ New Hampshire, Dept Social Work, 55 Coll Rd, Durham, NH 03824 USA.
EM anita.tucker@unh.edu
RI Tucker, Anita/L-6999-2019
OI Tucker, Anita/0000-0002-9009-1596
CR American Psychiatric Association, 2011, AM PSYCH ASS PRACT G
   American Psychological Association (APA), 2010, ETH PRINC PSYCH COD
   Association of Mediation and Transport Services, 2016, AMATS GUID
   Becker SP, 2010, children YOUTH CARE FOR, V39, P47, DOI 10.1007/s10566-009-9085-7
   Bettmann JE, 2014, RESID TREAT children YO, V31, P155, DOI 10.1080/0886571X.2014.943554
   Bettmann JE, 2013, J children FAM STUD, V22, P1039, DOI 10.1007/s10826-012-9665-2
   Boldt R., 2012, J HLTH CARE LAW POLI, V15, P75
   Burlingame G. M., 2005, ADM SCOR MAN Y OQ
   Combs KM, 2016, children YOUTH CARE FOR, V45, P353, DOI 10.1007/s10566-015-9331-0
   Community Alliance for the Ethical Treatment of Youth, 2011, POINTS ADV EX ISS CO
   Gass M., 2012, ADVENTURE THERAPY TH
   Graham S. E., 2008, HDB SOCIAL RES METHO, P377
   Hardy C., 2011, J THERAPEUTIC SCH PR, V1, P88, DOI [10.19157/JTSP.issue.05.01.07, DOI 10.19157/JTSP.ISSUE.05.01.07]
   Harper N. J., 2009, J EXPERIENTIAL ED, V31, P447
   Harper N.J., 2007, THESIS
   Harper N. J., 2008, INT J children FAMILY W, V1, P19
   Hoag M. J., 2016, J THERAPEUTIC SCH PR, V8, P46
   Hoag M. J., 2011, M UT REG C NAT ASS T
   Hoag MJ, 2013, RESID TREAT children YO, V30, P294, DOI 10.1080/0886571X.2013.852452
   Hoag MJ, 2014, J EXPERIENT EDUC, V37, P382, DOI 10.1177/1053825914540837
   IBM Corp, 2020, SIMPLE GUIDE IBM SPS
   Kaltiala-Heino R, 2010, SOC PSYCH PSYCH EPID, V45, P785, DOI 10.1007/s00127-009-0116-3
   Katsakou C, 2010, PSYCHIAT SERV, V61, P286, DOI 10.1176/ps.2010.61.3.286
   Kjellin L, 2006, SOC PSYCH PSYCH EPID, V41, P241, DOI 10.1007/s00127-005-0024-0
   Magle-Haberek NA, 2012, RESID TREAT children YO, V29, P202, DOI 10.1080/0886571X.2012.697433
   Martin DJ, 2000, J CONSULT CLIN PSYCH, V68, P438, DOI 10.1037//0022-006X.68.3.438
   Menninger J. A., 2001, PSYCHIAT SECRETS, P477
   MONAHAN J, 1984, AM J PSYCHIAT, V141, P10
   National Association of Social Workers, 2008, COD OF ETH
   Newton-Howes G, 2012, PSYCHIATR BULL, V36, P335, DOI 10.1192/pb.bp.111.037358
   Nijhof KS, 2011, children YOUTH SERV REV, V33, P1779, DOI 10.1016/j.childrenyouth.2011.05.001
   Russell K., 2002, children YOUTH CARE FOR, DOI DOI 10.1023/A:1021110417119
   Russell K. C., 2003, children YOUTH CARE FOR, V32, P355, DOI DOI 10.1023/B:CCAR.0000004507.12946.7E
   Russell K. C., 2007, SUMMARY RES 1999 200
   Russell K, 2008, J EXP EDUC, V31, P55, DOI 10.1177/105382590803100106
   Safe and Sound Youth Transportation Inc, 2015, STAFF TRAIN
   Snyder CMJ, 2009, J MARITAL FAM THER, V35, P278, DOI 10.1111/j.1752-0606.2009.00118.x
   Szmukler G, 2008, J MENT HEALTH, V17, P233, DOI 10.1080/09638230802052203
   Tucker A. R., 2016, J THERAPEUTIC SCH P, V8, P21, DOI DOI 10.19157/JTSP.ISSUE.08.01.05
   Tucker A. R., 2011, J THERAPEUTIC SCH PR, V5, P10
   Tucker A, 2016, J EXP EDUC, V39, P15, DOI 10.1177/1053825915607536
   Tucker AR, 2014, RESID TREAT children YO, V31, P135, DOI 10.1080/0886571X.2014.918446
   Tucker AR, 2015, children YOUTH CARE FOR, V44, P671, DOI 10.1007/s10566-015-9301-6
   Tucker AR, 2013, CLIN SOC WORK J, V41, P333, DOI 10.1007/s10615-012-0411-4
   Ulla S, 2012, SOC PSYCH PSYCH EPID, V47, P1401, DOI 10.1007/s00127-011-0456-7
   US Transport Service, 2013, US TRANSP SERV FEES
   USA Guides, 2016, US GUID YOUTH TRANSP
   Wells MG, 1996, PSYCHOTHERAPY, V33, P275, DOI 10.1037/0033-3204.33.2.275
NR 48
TC 10
Z9 10
U1 1
U2 12
PU SAGE PUBLICATIONS INC
PI THOUSAND OAKS
PA 2455 TELLER RD, THOUSAND OAKS, CA 91320 USA
SN 1049-7315
EI 1552-7581
J9 RES SOCIAL WORK PRAC
JI Res. Soc. Work. Pract.
PD MAY
PY 2018
VL 28
IS 4
BP 438
EP 451
DI 10.1177/1049731516647486
PG 14
WC Social Work
WE Social Science Citation Index (SSCI)
SC Social Work
GA GD6MJ
UT WOS:000430622800004
DA 2022-09-13
ER

PT J
AU LEVINE, D
AF LEVINE, D
TI BREAKING THROUGH BARRIERS - WILDERNESS THERAPY FOR SEXUAL ASSAULT
   SURVIVORS
SO WOMEN & THERAPY
LA English
DT Article
AB This article presents wilderness therapy for sexual assault survivors.  A form of treatment that combines counseling with rigorous outdoor activities, it creates situations that relate metaphorically to the original assault.  Women engage in activities designed to promote team building, trust, self-esteem, confidence, intimacy and personal growth.  They are then faced with physically challenging situations that evoke the feelings of helplessness that were experienced during the assault, only this time they are provided with the chance to conquer them, by climbing to the mountaintop, hiking the hill, or simply knowing and asserting their physical limits.
   This article substantiates wilderness therapeutic programming by looking at its appropriateness for sexual assault survivors.  Descriptions of wilderness experiences will be provided along with a discussion of variables which contribute to treatment efficacy.  In familiarizing the readers with wilderness programming, the author hopes to build more widespread acceptance and subsequent use of this model for survivors.
RP LEVINE, D (corresponding author), COLUMBIA UNIV,NEW YORK,NY 10027, USA.
CR BURGESS AW, 1976, AM J PSYCHIAT, V113, P413
   BURGESS AW, 1988, RAPE SEXUAL ASSAULT, V2
   CARTER DL, 1988, RAPE SEXUAL ASSAULT, V2
   Sgroi SuzanneM., 1982, HDB CLIN INTERVENTIO
   WALKER LE, 1988, HDB SEXUAL ABUSE CHI
   WHISTON SK, 1981, PERS GUID J, V59, P363, DOI 10.1002/j.2164-4918.1981.tb00570.x
NR 6
TC 7
Z9 7
U1 0
U2 6
PU HAWORTH PRESS INC
PI BINGHAMTON
PA 10 ALICE ST, BINGHAMTON, NY 13904-1580
SN 0270-3149
J9 WOMEN THER
JI Women Ther.
PY 1994
VL 15
IS 3-4
BP 175
EP 184
DI 10.1300/J015v15n03_14
PG 10
WC Psychology, Multidisciplinary; Women's Studies
WE Social Science Citation Index (SSCI)
SC Psychology; Women's Studies
GA QA041
UT WOS:A1994QA04100013
DA 2022-09-13
ER

PT J
AU Russell, K
   Gillis, HL
AF Russell, Keith C.
   Gillis, Harold L. (Lee)
TI The Adventure Therapy Experience Scale: The Psychometric Properties of a
   Scale to Measure the Unique Factors Moderating an Adventure Therapy
   Experience
SO JOURNAL OF EXPERIENTIAL EDUCATION
LA English
DT Article
DE adventure therapy; scale development; routine outcome monitoring;
   evaluation research; methodology; wilderness therapy
ID FEEDBACK; OUTCOMES
AB Adventure therapy (AT) is defined as "the prescriptive use of adventure experiences provided by mental health professionals, often conducted in natural settings, that kinesthetically engage clients on cognitive, affective, and behavioral levels". Despite an increase in research and evaluation in recent years examining the relative efficacy of AT for youth and young adults, little is known about the AT process. This study highlights the development and psychometric properties of the Adventure Therapy Experience Scale (ATES) for its potential use in identifying unique factors that are theoretically reasoned to be inherent in an AT experience. The results suggest the ATES is an appropriate instrument to use to assess how these four factors effectuate outcome, especially when used in conjunction with the routine outcome monitoring of treatment progress.
C1 [Russell, Keith] Western Washington Univ, Dept Hlth & Human Dev, Bellingham, WA 98225 USA.
   [Gillis, Harold L. (Lee)] Georgia Coll & State Univ, Milledgeville, GA USA.
   [Gillis, Harold L. (Lee)] Georgia Coll & State Univ, Dept Psychol Sci, Milledgeville, GA USA.
C3 Western Washington University; University System of Georgia; Georgia
   College & State University; University System of Georgia; Georgia
   College & State University
RP Russell, K (corresponding author), Western Washington Univ, Dept Hlth & Human Dev, Bellingham, WA 98225 USA.
EM Keith.Russell@wwu.edu
CR American Psychiatric Association, 2013, DIAGN STAT MAN MENT, DOI [https://doi.org/10.1176/appi.books.9780890425596, 10.1176/appi.books.9780890425596]
   Bettmann JE, 2016, J children FAM STUD, V25, P2659, DOI 10.1007/s10826-016-0439-0
   Bickman L, 2011, PSYCHIAT SERV, V62, P1423, DOI 10.1176/appi.ps.002052011
   Boswell J. F, 2015, PSYCHOTHERAPY RES J, V1, P1
   Bowen J.D., 2013, OPEN PSYCHOL J, V6, P28, DOI [10.2174/1874350120130802001, DOI 10.2174/1874350120130802001]
   Carlier IVE, 2012, J EVAL CLIN PRACT, V18, P104, DOI 10.1111/j.1365-2753.2010.01543.x
   Davidson R, 1998, TREATING ADDICTIVE B, P25, DOI DOI 10.1007/978-1-4899-1934-2_2.
   Devellis RF., 2016, SCALE DEV THEORY APP, V4
   Dewey J., 1938, EXPERIENCE ED
   Gass M., 2012, ADVENTURE THERAPY TH
   George D, 2003, SPSS WINDOWS STEP ST, V4th
   Gillis HL, 2016, children YOUTH CARE FOR, V45, P851, DOI 10.1007/s10566-016-9360-3
   Green LW, 2006, AM J PUBLIC HEALTH, V96, P406, DOI 10.2105/AJPH.2005.066035
   Hahn K, 1936, COURIER, P1
   Kolb D.A., 1984, EXPERIENTIAL LEARNIN
   Lambert M, 2007, PSYCHOTHER RES, V17, P1, DOI 10.1080/10503300601032506
   Littell JH, 2002, BEHAV MODIF, V26, P223, DOI 10.1177/0145445502026002006
   Newes S, 2004, COMING AGE EVOLVING, P1
   Norton CL, 2014, J EXP EDUC, V37, P46, DOI 10.1177/1053825913518895
   Patton M. Q., 2008, UTILIZATION FOCUSED
   Pryor A., 2005, J OUTDOOR ENVIRON ED, V9, P3, DOI DOI 10.1007/BF03400807
   Ritchie SD, 2016, J EXP EDUC, V39, P303, DOI 10.1177/1053825916655443
   Russell K.C., 2004, J ADVENTURE ED OUTDO, V4, P39, DOI [10.1080/14729670485200411, DOI 10.1080/14729670485200411]
   Russell KC, 2016, MINDFULNESS, V7, P320, DOI 10.1007/s12671-015-0441-4
   Safren SA, 1998, BEHAV RES THER, V36, P443, DOI 10.1016/S0005-7967(98)00032-1
   Shimokawa K, 2010, J CONSULT CLIN PSYCH, V78, P298, DOI 10.1037/a0019247
   Sibthorp J, 2003, J LEISURE RES, V35, P80, DOI 10.18666/jlr-2003-v35-i1-611
   Sundet Rolf, 2010, Clin children Psychol Psychiatry, V15, P81, DOI 10.1177/1359104509341449
   Tabachnick BG., 2007, USING MULTIVARIATE S, V5
   Timimi S, 2013, CLIN children PSYCHOL P, V18, P169, DOI 10.1177/1359104512444118
   Urban JB, 2009, AM J EVAL, V30, P538, DOI 10.1177/1098214009348327
   Walsh V., 1976, EXPLORATION OUTWARD
NR 32
TC 12
Z9 12
U1 0
U2 7
PU SAGE PUBLICATIONS INC
PI THOUSAND OAKS
PA 2455 TELLER RD, THOUSAND OAKS, CA 91320 USA
SN 1053-8259
EI 2169-009X
J9 J EXPERIENT EDUC
JI J. Exp. Educ.
PD JUN
PY 2017
VL 40
IS 2
BP 135
EP 152
DI 10.1177/1053825917690541
PG 18
WC Education & Educational Research
WE Emerging Sources Citation Index (ESCI)
SC Education & Educational Research
GA GR6NR
UT WOS:000442771700004
DA 2022-09-13
ER

PT J
AU Bettmann, JE
   Anstadt, G
   Kolaski, AZ
AF Bettmann, Joanna E.
   Anstadt, Gretchen
   Kolaski, Alexandra Z.
TI Therapeutic Adventure for Military veterans with Mental Illness: A
   Conceptual Argument
SO ECOPSYCHOLOGY
LA English
DT Article
DE Therapeutic adventure; Military; veterans; Nature; Adventure therapy
ID POSTTRAUMATIC-STRESS-DISORDER; AFGHANISTAN veterans; FOREST LANDSCAPES;
   IRAQ; HEALTH; RECREATION; PTSD; CARE; PREVALENCE; DEPRESSION
AB In recent decades, the need for veterans' mental health treatment has increased dramatically. But while utilization of veterans Affairs services has risen, a large number of veterans who could benefit from its resources either drop out from services early or do not access them at all. Given veterans' reluctance to engage in traditional modalities of treatment, the psychological benefits of nature- and adventure-based interventions are of particular interest as an alternative approach to address veterans' mental health needs. Although current literature suggests that therapeutic adventure produces positive outcomes for veterans participants, existing literature does not explain the mechanisms by which therapeutic adventure impacts veterans' mental health. The authors conducted a thorough literature review on nature therapy and adventure-based intervention with veterans. Using existing research, this article presents a conceptual argument and conceptual map for how nature-based therapeutic adventure impacts veterans' mental health. Nature and time in the wilderness are effective in improving the physical and psychological wellbeing of individuals. As a result, veterans may greatly benefit from utilizing therapeutic adventure. In addition, therapeutic adventure includes a group component, allowing for relationship skill building and meaningful connection with peer veterans. Nature- and adventure-based interventions should be considered as potentially strong treatment approaches for veterans populations.
C1 [Bettmann, Joanna E.; Anstadt, Gretchen; Kolaski, Alexandra Z.] Univ Utah, Coll Social Work, 395 South 1500 East,Room 101, Salt Lake City, UT 84112 USA.
C3 Utah System of Higher Education; University of Utah
RP Bettmann, JE (corresponding author), Univ Utah, Coll Social Work, 395 South 1500 East,Room 101, Salt Lake City, UT 84112 USA.
EM joanna.schaefer@socwk.utah.edu
CR Anderson CL, 2018, EMOTION, V18, P1195, DOI 10.1037/emo0000442
   Benight CC, 2004, BEHAV RES THER, V42, P1129, DOI 10.1016/j.brat.2003.08.008
   Bettmann JE, 2019, PSYCHOL SERV, V16, P525, DOI 10.1037/ser0000213
   Bowersox NW, 2013, COMMUNITY MENT HLT J, V49, P694, DOI 10.1007/s10597-012-9544-8
   Bratman GN, 2019, SCI ADV, V5, DOI 10.1126/sciadv.aax0903
   Bratman GN, 2012, ANN NY ACAD SCI, V1249, P118, DOI 10.1111/j.1749-6632.2011.06400.x
   Brown DK, 2013, ENVIRON SCI TECHNOL, V47, P5562, DOI 10.1021/es305019p
   Brown NB, 2016, PSYCHOL TRAUMA-US, V8, P276, DOI 10.1037/tra0000082
   Bruce ML, 2010, ANN NY ACAD SCI, V1208, P98, DOI 10.1111/j.1749-6632.2010.05697.x
   Bruner VE, 2011, SOC WORK HEALTH CARE, V50, P19, DOI 10.1080/00981389.2010.513915
   Bryan CJ, 2011, PROF PSYCHOL-RES PR, V42, P16, DOI 10.1037/a0022290
   Crawford EF, 2015, J TRAUMA STRESS, V28, P118, DOI 10.1002/jts.21993
   Davis-Berman J., 2018, BEST PRACTICES MENTA, V14, P9
   Dursa EK, 2014, J TRAUMA STRESS, V27, P542, DOI 10.1002/jts.21956
   Duvall J, 2014, J REHABIL RES DEV, V51, P685, DOI 10.1682/JRRD.2013.08.0190
   Egorov AI, 2017, ENVIRON RES, V158, P508, DOI 10.1016/j.envres.2017.07.009
   Ewert A, 2018, BEHAV SCI-BASEL, V8, DOI 10.3390/bs8050049
   Ewert A, 2016, J LEISURE RES, V48, P327, DOI 10.18666/JLR-2016-V48-I4-6807
   Falconer Erin M., 2008, Journal of Integrative Neuroscience, V7, P439, DOI 10.1142/S0219635208001873
   Frumkin H, 2017, ENVIRON HEALTH PERSP, V125, DOI 10.1289/EHP1663
   Gass M., 2012, ADVENTURE THERAPY TH
   Gelkopf M, 2013, PSYCHIAT RES, V209, P485, DOI 10.1016/j.psychres.2013.01.026
   Gladwell VF, 2016, INT J ENV RES PUB HE, V13, DOI 10.3390/ijerph13030280
   Hamilton AB, 2013, J GEN INTERN MED, V28, pS510, DOI 10.1007/s11606-013-2347-y
   Hansen MM, 2017, INT J ENV RES PUB HE, V14, DOI 10.3390/ijerph14080851
   Harpaz-Rotem I, 2011, PSYCHIAT SERV, V62, P22, DOI 10.1176/ps.62.1.pss6201_0022
   Harper N.J., 2014, ECOPSYCHOLOGY, V6, P165, DOI DOI 10.1089/ECO.2013.0101?SRC=RECSYSJOURNALCODE=ECO
   Hoge CW, 2004, NEW ENGL J MED, V351, P13, DOI 10.1056/NEJMoa040603
   Humberstone B., 2015, ROUTLEDGE INT HDB OU
   Hyer L, 1996, J CLIN PSYCHOL, V52, P263, DOI 10.1002/(SICI)1097-4679(199605)52:3<263::AID-JCLP3>3.0.CO;2-T
   Ilgen MA, 2012, J CONSULT CLIN PSYCH, V80, P323, DOI 10.1037/a0028266
   Jakupcak M, 2014, PSYCHOL MEN MASCULIN, V15, P100, DOI 10.1037/a0031508
   Jirasek I, 2017, ENVIRON EDUC RES, V23, P1, DOI 10.1080/13504622.2016.1149553
   Khazaie H, 2013, INT J BEHAV MED, V20, P1, DOI 10.1007/s12529-011-9197-y
   Kim W, 2009, PSYCHIAT INVEST, V6, P245, DOI 10.4306/pi.2009.6.4.245
   Lee J, 2009, SCAND J FOREST RES, V24, P227, DOI 10.1080/02827580902903341
   Leong F. T. L., 2008, ENCY COUNSELING
   Luo, 2010, J EXPERIENTIAL ED, V32, P313, DOI [10.1177/105382590903200318, DOI 10.5193/JEE.32.3.255]
   Mao GX, 2012, J CARDIOL, V60, P495, DOI 10.1016/j.jjcc.2012.08.003
   Mayer FS, 2009, ENVIRON BEHAV, V41, P607, DOI 10.1177/0013916508319745
   McCaffrey R, 2010, HOLIST NURS PRACT, V24, P252, DOI 10.1097/HNP.0b013e3181f1acd7
   Monson CM, 2006, J CONSULT CLIN PSYCH, V74, P898, DOI 10.1037/0022-006X.74.5.898
   Mustillo SA, 2015, MIL MED, V180, P419, DOI 10.7205/MILMED-D-14-00335
   Nakau M, 2013, EXPLORE-NY, V9, P87, DOI 10.1016/j.explore.2012.12.002
   Ochiai H, 2015, INT J ENV RES PUB HE, V12, P15222, DOI 10.3390/ijerph121214984
   Ochiai H, 2015, INT J ENV RES PUB HE, V12, P2532, DOI 10.3390/ijerph120302532
   Park BJ, 2009, SILVA FENN, V43, P291, DOI 10.14214/sf.213
   Poulsen DV, 2015, URBAN FOR URBAN GREE, V14, P438, DOI 10.1016/j.ufug.2015.03.009
   Russell K.C., 2004, J ADVENTURE ED OUTDO, V4, P39, DOI [10.1080/14729670485200411, DOI 10.1080/14729670485200411]
   Russell KC, 2017, PSYCHOTHERAPY, V54, P273, DOI 10.1037/pst0000131
   RYFF CD, 1995, CURR DIR PSYCHOL SCI, V4, P99, DOI 10.1111/1467-8721.ep10772395
   RYFF CD, 1989, PSYCHOL AGING, V4, P195, DOI 10.1037/0882-7974.4.2.195
   Satel S, 2011, POLICY REV, P41
   Sayer NA, 2011, J TRAUMA STRESS, V24, P699, DOI 10.1002/jts.20693
   Scheinfeld DE, 2017, PSYCHOL MEN MASCULIN, V18, P400, DOI 10.1037/men0000066
   Seal KH, 2010, J TRAUMA STRESS, V23, P5, DOI 10.1002/jts.20493
   Seal KH, 2009, AM J PUBLIC HEALTH, V99, P1651, DOI 10.2105/AJPH.2008.150284
   Solomon Z., 1991, J TRAUMA STRESS, V4, P345, DOI DOI 10.1002/JTS.2490040304
   Stecker T, 2013, PSYCHIAT SERV, V64, P280, DOI 10.1176/appi.ps.001372012
   Stevens P, 2014, INT J PSYCHOL, V49, P51, DOI 10.1002/ijop.12016
   Trivedi RB, 2015, AM J PUBLIC HEALTH, V105, P2564, DOI 10.2105/AJPH.2015.302836
   Tsunetsugu Y, 2013, LANDSCAPE URBAN PLAN, V113, P90, DOI 10.1016/j.landurbplan.2013.01.014
   Vella EJ, 2013, MIL MED, V178, P254, DOI 10.7205/MILMED-D-12-00308
   Wilson L, 2017, NZ J OCCUPATIONAL TH, V64, P32
NR 64
TC 0
Z9 0
U1 3
U2 7
PU MARY ANN LIEBERT, INC
PI NEW ROCHELLE
PA 140 HUGUENOT STREET, 3RD FL, NEW ROCHELLE, NY 10801 USA
SN 1942-9347
J9 ECOPSYCHOLOGY
JI Ecopsychology
PD DEC 1
PY 2020
VL 12
IS 4
BP 277
EP 284
DI 10.1089/eco.2019.0045
PG 8
WC Psychology, Multidisciplinary
WE Emerging Sources Citation Index (ESCI)
SC Psychology
GA OZ9TJ
UT WOS:000595261000005
DA 2022-09-13
ER

PT J
AU Berger, R
   Tiry, M
AF Berger, Ronen
   Tiry, Maya
TI The enchanting forest and the healing sand-Nature therapy with people
   coping with psychiatric difficulties
SO ARTS IN PSYCHOTHERAPY
LA English
DT Article
DE Nature Therapy; Drama Therapy; Intermodal; Group; Psychiatry
AB This article will introduce ways in which the connection with nature, and non-verbal and creative work in nature, can empower adults coping with emotional and psychiatric difficulties. Relating to two sessions from a short-term Nature Therapy intervention group program in Israel, it will present Nature Therapy's key elements and highlight possible connections with Drama and Art Therapy. The article will focus on creative and non-verbal processes and highlight their potential to support therapeutic processes originating in the right hemisphere - imagination, emotions and body. (C) 2012 Published by Elsevier Inc.
C1 [Berger, Ronen] Tel Aviv Univ, Sch Social Work, Tel Aviv, Israel.
   [Tiry, Maya] Nat Therapy Ctr, Kibbutz Snir, Israel.
C3 Tel Aviv University
RP Berger, R (corresponding author), Tel Aviv Univ, Sch Social Work, Tel Aviv, Israel.
EM ronenbw@gmail.com
CR Berger R., 2011, HEALING FOREST NATUR
   Berger R, 2009, NATURE THERAPY DEV F
   Berger R., 2008, PSYCHOACTUALIA, P16
   Berger R., 2006, J SYSTEMIC THERAPIES, V25, P80, DOI [10.1521/jsyt.2006.25.2.80, DOI 10.1521/JSYT.2006.25.2.80]
   Berger R., 2006, EMOTIONAL BEHAV DIFF, V11, P135
   Berger R, 2008, J HUMANIST PSYCHOL, V48, P264, DOI 10.1177/0022167807306990
   Berger R, 2010, EARLY children DEV CARE, V180, P889, DOI 10.1080/03004430802525013
   Berger R, 2009, J HOLIST NURS, V27, P45, DOI 10.1177/0898010108323010
   CUSHMAN P, 1990, AM PSYCHOL, V45, P599, DOI 10.1037/0003-066X.45.5.599
   Gergen K. J., 1991, SHATTERED SELF DILEM
   Grainer R., 1995, GLASS HEAVEN
   Hartley L., 2004, SOMATIC PSYCHOL
   Jennings S., 2004, INTRO DEV PLAY THERA
   JENNINGS S, 1995, THEATRE RITUAL TRANS
   Jennings S., 1998, INTRO DRAMATHERAPY
   Kellen-Taylor M, 1998, ART PSYCHOTHER, V25, P303, DOI 10.1016/S0197-4556(98)00048-3
   KEPNER J, 1987, BODY PROCESS GESTALT
   Lahad M., 2006, FANTASTIC REALITY
   McLeod J., 1997, NARRATIVE PSYCHOTHER, DOI [10.4135/9781849209489, DOI 10.4135/9781849209489]
   Roszak T, 2001, VOICE EARTH
   Totton N., 2003, COUNSELING PSYCHOTHE, V14, P14
   West W., 2000, PSYCHOTHERAPY SPIRIT
   Zinker J., 1977, CREATIVE PROCESS GES
   [No title captured]
NR 24
TC 14
Z9 15
U1 0
U2 37
PU PERGAMON-ELSEVIER SCIENCE LTD
PI OXFORD
PA THE BOULEVARD, LANGFORD LANE, KIDLINGTON, OXFORD OX5 1GB, ENGLAND
SN 0197-4556
EI 1873-5878
J9 ART PSYCHOTHER
JI Arts Psychother.
PD NOV
PY 2012
VL 39
IS 5
BP 412
EP 416
DI 10.1016/j.aip.2012.03.009
PG 5
WC Psychology, Clinical; Rehabilitation
WE Social Science Citation Index (SSCI)
SC Psychology; Rehabilitation
GA 039KK
UT WOS:000311244500009
DA 2022-09-13
ER

PT J
AU Pichler, C
   Freidl, J
   Bischof, M
   Kiem, M
   Weissbock-Erdheim, R
   Huber, D
   Squarra, G
   Murschetz, PC
   Hartl, A
AF Pichler, Christina
   Freidl, Johanna
   Bischof, Michael
   Kiem, Martin
   Weissboeck-Erdheim, Renate
   Huber, Daniela
   Squarra, Gabriella
   Murschetz, Paul Clemens
   Hartl, Arnulf
TI Mountain Hiking vs. Forest Therapy: A Study Protocol of Novel Types of
   Nature-Based Intervention
SO INTERNATIONAL JOURNAL OF ENVIRONMENTAL RESEARCH AND PUBLIC HEALTH
LA English
DT Article
DE nature and health; green exercise; forest therapy; sedentary lifestyle;
   climate therapy; health-related quality of life; intercultural
   quality of life evaluation
ID GERMAN VERSION; ELDERLY-PATIENTS; SCALE; EXPOSOME; CONNECTEDNESS;
   MINDFULNESS; ENVIRONMENT; VALIDATION; ATTRIBUTES; PREFERENCE
AB Introduction: The global rise of urbanization has much triggered scientific interest in how nature impacts on human health. Natural environments, such as alpine landscapes, forests, or urban green space, are potential high-impact health resources. While there is a growing body of evidence to reveal a positive influence of these natural environments on human health and wellbeing, further investigations guided by rigorous evidence-based medical research are very much needed. Objective: The present study protocol aims at testing research methodologies in the context of a prospective clinical trials on nature therapy. This shall improve the standards of medical research in human-nature interactions. Methods: The ANKER Study investigates the influence of two novel types of nature therapy-mountain hiking and forest therapy-on physiological, psychological, and immunological parameters of couples with a sedentary lifestyle. Two intervention groups were formed and spent a seven-day holiday in Algund, Italy. The "forest therapy group" participated in daily guided low-power nature connection activities. The "hiking group", by contrast, joined in a daily moderate hiking program. Health-related quality of life and relationship quality are defined as primary outcomes. Secondary outcomes include nature connection, balance, cardio-respiratory fitness, fractional exhaled nitric oxide, body composition and skin hydration. Furthermore, a new approach to measure health-related quality of life is validated. The so-called "intercultural quality of life" comic assesses the health-related quality of life with a digitally animated comic-based tool.
C1 [Pichler, Christina; Freidl, Johanna; Bischof, Michael; Weissboeck-Erdheim, Renate; Huber, Daniela; Murschetz, Paul Clemens; Hartl, Arnulf] Paracelsus Med Univ, Inst Ecomed, A-5020 Salzburg, Austria.
   [Kiem, Martin] Certified Nat & Forest Therapy Guide, I-39010 Tisens, Italy.
C3 Paracelsus Private Medical University
RP Hartl, A (corresponding author), Paracelsus Med Univ, Inst Ecomed, A-5020 Salzburg, Austria.
EM christina.pichler@pmu.ac.at; johanna.freidl@pmu.ac.at;
   michael.bischof@pmu.ac.at; info@martin-kiem.com;
   renate.erdheim@pmu.ac.at; daniela.huber@pmu.ac.at;
   squarra.gabriella@googlemail.com; paul.murschetz@pmu.ac.at;
   arnulf.hartl@pmu.ac.at
OI Hartl, Arnulf/0000-0001-9626-6425; Freidl, Johanna/0000-0002-9764-1896;
   Pichler, Christina/0000-0001-9758-8354
FU Tourism Association of Algund
FX This research was funded by the Tourism Association of Algund.
CR Adams S, 2019, ANN ONCOL, V30, P397, DOI 10.1093/annonc/mdy517
   American Thoracic Society, 2005, AM J RESP CRIT CARE, V171, P912, DOI 10.1164/rccm.200406-710ST
   APA, DIAGNOSTIC STAT MANU
   Appleton J., 1996, EXPERIENCE LANDSCAPE
   Berto R, 2014, BEHAV SCI, V4, P394, DOI 10.3390/bs4040394
   Braun A., 2000, WAHRNEHMUNG WALD NAT
   Buckley JP, 2004, BRIT J SPORT MED, V38, P197, DOI 10.1136/bjsm.2003.005389
   Buiting HM, 2020, JAMA NETW OPEN, V3, DOI 10.1001/jamanetworkopen.2020.0388
   Cervinka R., 2014, GESUNDHEITSWIRKUNG W
   Chan AW, 2013, ANN INTERN MED, V158, P200, DOI 10.7326/0003-4819-158-3-201302050-00583
   Corazon S. S., 2010, JOURNAL OF THERAPEUT, V20, P33
   Dagnino S., 2018, UNRAVELING EXPOSOME
   De Bock F., 2020, EVIDENZBASIERTE PRAV, P8, DOI [10.17623/BZGA:2020-EPGF-DE-1.0, DOI 10.17623/BZGA:2020-EPGF-DE-1.0]
   Edwards DM, 2012, ECOL SOC, V17, DOI 10.5751/ES-04520-170127
   Esch T, 2013, FORSCH KOMPLEMENTMED, V20, P267, DOI 10.1159/000354414
   Ferring D., 2003, FORSCHUNGSBERICHT ZU, DOI [10.13140/RG.2.1.3330.5689, DOI 10.13140/RG.2.1.3330.5689]
   Fiteni F, 2014, J VISC SURG, V151, P17, DOI 10.1016/j.jviscsurg.2013.10.001
   Frumkin H, 2019, ANNU REV PUBL HEALTH, V40, P261, DOI 10.1146/annurev-publhealth-040218-043706
   Gladwell VF, 2013, EXTREME PHYSIOL MED, V2, DOI 10.1186/2046-7648-2-3
   Glaesmer H, 2011, EUR J PSYCHOL ASSESS, V27, P127, DOI 10.1027/1015-5759/a000058
   Hansen MM, 2017, INT J ENV RES PUB HE, V14, DOI 10.3390/ijerph14080851
   HARDY CJ, 1989, J SPORT EXERCISE PSY, V11, P304, DOI 10.1123/jsep.11.3.304
   Herzog TR, 2005, ENVIRON BEHAV, V37, P620, DOI 10.1177/0013916505275306
   Hoffmann S., 2012, ASSESSING THERMAL CO
   Ikei H, 2015, J PHYSIOL ANTHROPOL, V34, DOI 10.1186/s40101-015-0082-2
   Jia BB, 2016, BIOMED ENVIRON SCI, V29, P212, DOI 10.3967/bes2016.026
   Karjalainen Eeva, 2010, Environmental Health and Preventive Medicine, V15, P1, DOI 10.1007/s12199-008-0069-2
   Kearney AR, 2011, ENVIRON BEHAV, V43, P147, DOI 10.1177/0013916509353523
   Kraus D., 2014, MED WRIT, V23, P25, DOI DOI 10.1179/2047480613Z.000000000181
   Li Q, 2018, IEEE GLOB COMM CONF
   Li Q, 2019, SANTE PUBLIQUE, V31, P135, DOI 10.3917/spub.190.0135
   Lochner A., 2019, NATURZEIT WALD WAS E
   Ludwig K, 2018, PHARMACOECONOMICS, V36, P663, DOI 10.1007/s40273-018-0615-8
   LUKASKI HC, 1986, J APPL PHYSIOL, V60, P1327, DOI 10.1152/jappl.1986.60.4.1327
   LUNNEBORG CE, 1987, EDUC PSYCHOL MEAS, V47, P627, DOI 10.1177/001316448704700311
   Mao GX, 2018, BIOMED ENVIRON SCI, V31, P159, DOI 10.3967/bes2018.020
   Mao GX, 2012, J CARDIOL, V60, P495, DOI 10.1016/j.jjcc.2012.08.003
   Mao GX, 2017, INT J ENV RES PUB HE, V14, DOI 10.3390/ijerph14040368
   Martens D, 2011, J ENVIRON PSYCHOL, V31, P36, DOI 10.1016/j.jenvp.2010.11.001
   Marusakova ., 2019, HUMAN HLTH SUSTAINAB
   Mayer FS, 2004, J ENVIRON PSYCHOL, V24, P503, DOI 10.1016/j.jenvp.2004.10.001
   Mercieca-Bebber R, 2018, PATIENT-RELAT OUTCOM, V9, P353, DOI 10.2147/PROM.S156279
   Meuwly N., 2018, PSYCHOL RUNDSCH, V69, P391, DOI [10.1026/0033-3042/a000416, DOI 10.1026/0033-3042/A000416]
   Michalak J, 2008, Z KL PSYCH PSYCHOTH, V37, P200, DOI 10.1026/1616-3443.37.3.200
   Michalsen A, 2020, Z KOMPLEMENTARMEDIZI, V12, P12, DOI [10.1055/a-1134-9490, DOI 10.1055/A-1134-9490]
   Morita E, 2011, BIOPSYCHOSOC MED, V5, DOI 10.1186/1751-0759-5-13
   Morris J, 2011, LOCAL ENVIRON, V16, P375, DOI 10.1080/13549839.2011.576662
   Muntschick V., 2019, NEUE RESONANZ TOURIS
   Nielsen AB, 2012, J ENVIRON MANAGE, V113, P456, DOI 10.1016/j.jenvman.2012.10.014
   Nisbet EK, 2013, FRONT PSYCHOL, V4, DOI 10.3389/fpsyg.2013.00813
   Noguchi K, 2012, J STAT SOFTW, V50, P1, DOI 10.18637/jss.v050.i12
   Oh B, 2017, ENVIRON HEALTH PREV, V22, DOI 10.1186/s12199-017-0677-9
   Prossegger J, 2019, EXP GERONTOL, V122, P74, DOI 10.1016/j.exger.2019.04.006
   Rammstedt B, 2013, METHODS DATA ANAL, V7, P233, DOI 10.12758/mda.2013.013
   Rappaport SM, 2011, J EXPO SCI ENV EPID, V21, P5, DOI 10.1038/jes.2010.50
   Rappaport SM, 2010, SCIENCE, V330, P460, DOI 10.1126/science.1192603
   Raschner C, 2008, SPORTVERLETZ SPORTSC, V22, P100, DOI 10.1055/s-2008-1027239
   Richardson M., 2015, ECOPSYCHOLOGY, V7, P166, DOI DOI 10.1089/ECO.2015.0010
   Schuh A., 2019, WALDTHERAPIE DAS POT
   Schulz KF, 2010, J PHARMACOL PHARMACO, V1, P100, DOI [10.1016/j.ijsu.2011.09.004, 10.4103/0976-500X.72352, 10.1186/1741-7015-8-18, 10.1016/j.jclinepi.2010.02.005]
   Schutte NS, 2018, PERS INDIV DIFFER, V127, P10, DOI 10.1016/j.paid.2018.01.034
   Shin Won Sop, 2012, Environmental Health and Preventive Medicine, V17, P73, DOI 10.1007/s12199-011-0215-0
   Shin Won Sop, 2010, Environmental Health and Preventive Medicine, V15, P38, DOI 10.1007/s12199-009-0114-9
   Sonntag-Ostrom E, 2015, SCAND J FOREST RES, V30, P732, DOI 10.1080/02827581.2015.1046482
   Stier-Jarmer M, 2021, INT J ENV RES PUB HE, V18, DOI 10.3390/ijerph18041770
   Stigsdotter UK, 2017, LANDSCAPE URBAN PLAN, V160, P1, DOI 10.1016/j.landurbplan.2016.11.012
   SVEBAK S, 1985, J PERS SOC PSYCHOL, V48, P107, DOI 10.1037/0022-3514.48.1.107
   van den Berg M, 2017, URBAN FOR URBAN GREE, V25, P94, DOI 10.1016/j.ufug.2017.04.010
   Von Zerssen D., 2011, BEFINDLICHKEITS SKAL
   Vrijheid M, 2014, THORAX, V69, P876, DOI 10.1136/thoraxjnl-2013-204949
   Wen Y, 2019, ENVIRON HEALTH PREV, V24, DOI 10.1186/s12199-019-0822-8
   Wild CP, 2012, INT J EPIDEMIOL, V41, P24, DOI 10.1093/ije/dyr236
   Wild CP, 2005, CANCER EPIDEM BIOMAR, V14, P1847, DOI 10.1158/1055-9965.EPI-05-0456
   Wirtz MA, 2018, DIAGNOSTICA, V64, P215, DOI 10.1026/0012-1924/a000205
   World Health Organization, 2005, INFL SURV MON
NR 75
TC 0
Z9 0
U1 11
U2 11
PU MDPI
PI BASEL
PA ST ALBAN-ANLAGE 66, CH-4052 BASEL, SWITZERLAND
EI 1660-4601
J9 INT J ENV RES PUB HE
JI Int. J. Environ. Res. Public Health
PD APR
PY 2022
VL 19
IS 7
AR 3888
DI 10.3390/ijerph19073888
PG 17
WC Environmental Sciences; Public, Environmental & Occupational Health
WE Science Citation Index Expanded (SCI-EXPANDED); Social Science Citation Index (SSCI)
SC Environmental Sciences & Ecology; Public, Environmental & Occupational
   Health
GA 0L6PE
UT WOS:000781593800001
PM 35409570
OA gold, Green Published
DA 2022-09-13
ER

PT J
AU Schwenk, H
AF Schwenk, Heidi
TI Outdoor Therapy: An Interpretative Phenomenological Analysis Examining
   the Lived-Experience, Embodied, and Therapeutic Process through
   Interpersonal Process Recall
SO SPORTS
LA English
DT Article
DE outdoor therapy; phenomenology; therapeutic process; embodiment;
   lived-experience
ID PSYCHOTHERAPY
AB This research explores an innovative methodology for understanding the process and practice of UK-based outdoor therapists. Recent studies address the need to expand circles of knowledge, and capture the lived-experience of outdoor practitioners to examine the 'altered' therapeutic process and frame. Interpersonal process recall (IPR) methodology offers a nuanced and contextualised lived-experience of outdoor therapists. IPR includes three phases: (1) initial-interview; (2) post-session-reflective-recording; and (3) an IPR-interview to replay and explore the participants' recorded reflections of the outdoor therapy session. The sample included three UK-based outdoor therapists. Interpretative phenomenological analysis was used to qualitatively analyze the data. The study presents the theme of 'transitional landscapes-transitional thinking', which explores the embodied experience, the parallel process between the client and therapist, and watching for drift. The findings provide insight for training and supervision and generates constructive dialogue amongst outdoor therapists. The research supports IPR as a methodology offering participant and researcher experiential and reflective positions. Parallels are drawn in relation to existing research, literature, and contemporary professional issues surrounding outdoor therapy as a mental health treatment.
C1 [Schwenk, Heidi] Univ Highlands & Isl, West Highland Coll, Sch Adventure Studies, Ft William PH33 6FF, Scotland.
C3 UHI Millennium Institute
RP Schwenk, H (corresponding author), Univ Highlands & Isl, West Highland Coll, Sch Adventure Studies, Ft William PH33 6FF, Scotland.
EM heidi.schwenk.whc@uhi.ac.uk
CR Adams WW, 2010, J HUMANIST PSYCHOL, V50, P38, DOI 10.1177/0022167809338316
   Allen P., 2004, FREEDOM PRACTICE, P153
   Allen-Collinson J, 2009, QUAL RES SPORT EXERC, V1, P279, DOI 10.1080/19398440903192340
   [Anonymous], 2008, SAGE HDB QUALITATIVE
   Baer LD, 2004, AREA, V36, P404, DOI 10.1111/j.0004-0894.2004.00240.x
   Barsalou LW, 2008, ANNU REV PSYCHOL, V59, P617, DOI 10.1146/annurev.psych.59.103006.093639
   Berger R., 2009, THESIS U ABERTAY DUN
   Berger R., 2006, J SYSTEMIC THERAPIES, V25, P80, DOI [10.1521/jsyt.2006.25.2.80, DOI 10.1521/JSYT.2006.25.2.80]
   Bond T., 2015, COUNSELLING PSYCHOTH, P101
   Bond T., 2004, ETHICAL GUIDELINES R
   Bragg R., 2016, NATURAL ENGLAND COMM
   Brown D., 2016, P ACM CHI 2016 SAN J
   Brown M., 2015, EXPERIENCING OUTDOOR, P49
   Charmaz K., 2011, 5 WAYS DOING QUALITA
   Cooper M, 2011, PLURALISTIC COUNSELL
   Cooper M, 2007, COUNS PSYCHOTHER RES, V7, P135, DOI 10.1080/14733140701566282
   Denscombe M., 2012, RES PROPOSALS PRACTI
   Economic and Social Research Council, ESRC FRAM RES ETH
   Finlay L, 2011, PHENOMENOLOGY FOR THERAPISTS: RESEARCHING THE LIVED WORLD, P1, DOI 10.1002/9781119975144
   Freeman E., 2015, ADVENTURE THERAPY GL, P252
   Gass M., 2012, ADVENTURE THERAPY TH
   Gibbs RW, 2004, J PRAGMATICS, V36, P1189, DOI 10.1016/j.pragma.2003.10.009
   Harris A., 2015, SELF SOC, V43, P120, DOI [10.1080/03060497.2015.1054650, DOI 10.1080/03060497.2015.1054650]
   Hegarty J.R., 2010, EUROPEAN J ECOPSYCHO, V1, P64, DOI [10.13140/2.1.4883.3605, DOI 10.13140/2.1.4883.3605]
   Henry SG, 2012, ANN FAM MED, V10, P118, DOI 10.1370/afm.1339
   Hull RB, 1996, LEISURE SCI, V18, P299, DOI 10.1080/01490409609513290
   Husserl Edmund, 1997, PSYCHOL TRANSCENDENT
   Inskipp F, 1996, SKILLS TRAINING COUN
   Johnson S., 2015, HORIZONS, V72, P28
   Jordan M., 2009, ECOPSYCHOLOGY, V1, P26, DOI DOI 10.1089/ECO.2008.0003
   Jordan M., 2015, NATURE THERAPY UNDER
   Jordan M. B., 2013, THESIS
   Jordan M, 2010, EUR J PSYCHOTHER COU, V12, P345, DOI 10.1080/13642537.2010.530105
   Kagan N., 1980, INFLUENCING HUMAN IN, P262
   Kettley S., 2015, P 2015 ACM INT JOINT, P1095, DOI [10.1145/2800835.2807944, DOI 10.1145/2800835.2807944]
   Kohler W., 1947, GESTALT PSYCHOL INTR
   Larkin M., 2009, INTERPRETATIVE PHENO
   Larkin Michael, 2006, QUALITATIVE RES PSYC, V3, P102, DOI [DOI 10.1191/1478088706QP062OA, 10.1191/1478088706qp062oa]
   Larsen D., 2008, INT J QUAL METHODS, V7, P18, DOI [10.1177/160940690800700102, DOI 10.1177/160940690800700102]
   Leung AKY, 2012, PSYCHOL SCI, V23, P502, DOI 10.1177/0956797611429801
   Macaskie J. F., 2014, THESIS
   Macaskie J, 2015, PSYCHODYN PRACT, V21, P226, DOI 10.1080/14753634.2015.1042517
   McKinney B., 2011, THERAPISTS PERCEPTIO
   McLeod J., 2011, QUALITATIVE RES COUN
   McMullen G., EXPLORING PEOPLE ADD
   Moustakas C., 1990, HEURISTIC RES DESIGN
   Niedenthal PM, 2005, PERS SOC PSYCHOL REV, V9, P184, DOI 10.1207/s15327957pspr0903_1
   Paul S., 2015, INTRO THERAPEUTIC RE, DOI [10.4135/9781473909854, DOI 10.4135/9781473909854]
   Revell S, 2017, EUR J PSYCHOTHER COU, V19, P267, DOI 10.1080/13642537.2017.1348377
   Rhodes P, 2012, CLIN children PSYCHOL P, V17, P495, DOI 10.1177/1359104511421113
   Roth A.H., 2010, THESIS
   Rust M.-J., 2009, ECOTHERAPY HEALING N, P37
   Thrift N., 2008, NONREPRESENTATIONAL
   Totton N, 2021, WILD THERAPY 2 EDITI
   Ulrich R. S., 1979, Landscape Research, V4, P17, DOI 10.1080/01426397908705892
   University of Worcester, ETH POL
   Veal A.J., 2017, RES METHODS LEISURE, V5th ed.
   Willig C., 2013, INTRO QUALITATIVE RE, V3rd
NR 58
TC 0
Z9 0
U1 0
U2 5
PU MDPI
PI BASEL
PA ST ALBAN-ANLAGE 66, CH-4052 BASEL, SWITZERLAND
EI 2075-4663
J9 SPORTS
JI Sports
PD AUG
PY 2019
VL 7
IS 8
AR 182
DI 10.3390/sports7080182
PG 16
WC Sport Sciences
WE Emerging Sources Citation Index (ESCI)
SC Sport Sciences
GA IT5XA
UT WOS:000482940500009
PM 31349619
OA Green Published, Green Submitted, gold
DA 2022-09-13
ER

PT J
AU Russell, KC
   Gillis, HL
   Kivlighan, DM
AF Russell, Keith C.
   Gillis, Harold L. (Lee)
   Kivlighan, Dennis M., Jr.
TI Process Factors Explaining Psycho-Social Outcomes in Adventure Therapy
SO PSYCHOTHERAPY
LA English
DT Article
DE APIM; adventure therapy; substance use disorder; young adults
ID LONGITUDINAL DATA; WILDERNESS; QUESTIONNAIRE; METAANALYSIS; VALIDITY;
   SELF
AB The development and factor analysis of the Adventure Therapy Experience Scale (ATES) is the first attempt found in the literature to empirically and quantitatively identify therapeutic factors theorized to affect change in the adventure therapy experience (Russell & Gillis, 2017). This study utilizes the ATES to explore how its inherent factors may impact treatment outcome utilizing a routine outcome monitoring process to empirically test how these factors may contribute to treatment outcome over time. The sample of 168 males 21.5 years of age completed an average of 79.6 days in the 90-day adventure-based substance use disorder residential treatment program. In the model, adventure-based experiences are a primary treatment tool. For outcome monitoring, all clients were administered the Outcome Questionnaire (OQ-45.2) at intake, every 2 weeks, and at discharge. In addition, clients were administered the 18-item ATES every 2 weeks. The ATES contains 2 items measuring how helpful the adventure experience was as well as how mindful they were of their treatment process during the experience. Clients also answer 16 Likert items measuring responses on 4 subscales: group adventure, nature, challenge, and reflection. Results reveal that clients, on average, improved in their psycho-social functioning as measured by the OQ 45.2. Weeks with higher helpfulness, mindfulness, and group adventure scores than the client's average helpfulness, mindfulness, and group adventure score, had greater decreases in OQ scores than weeks with lower helpfulness, mindfulness, and group adventure scores. Clients with higher aggregate helpfulness and group adventure scores, across all treatment weeks, had greater decreases in OQ scores than clients with lower aggregate helpfulness and group adventure scores. Implications for practice and future research are also discussed.
C1 [Russell, Keith C.] Western Washington Univ, Dept Hlth & Human Dev, 515 High St, Bellingham, WA 98225 USA.
   [Gillis, Harold L. (Lee)] Georgia Coll & State Univ, Dept Psychol Sci, Macon, GA USA.
   [Kivlighan, Dennis M., Jr.] Univ Maryland, Dept Counseling Higher Educ & Special Educ, College Pk, MD 20742 USA.
C3 Western Washington University; University System of Georgia; Georgia
   College & State University; University System of Maryland; University of
   Maryland College Park
RP Russell, KC (corresponding author), Western Washington Univ, Dept Hlth & Human Dev, 515 High St, Bellingham, WA 98225 USA.
EM Keith.Russell@wwu.edu
OI Russell, Keith/0000-0002-0981-5340; Kivlighan,
   Dennis/0000-0003-0869-031X
CR Baer RA, 2008, evaluation, V15, P329, DOI 10.1177/1073191107313003
   BANDURA A, 1989, AM PSYCHOL, V44, P1175, DOI 10.1037/0003-066X.44.9.1175
   Berr J., 2017, SHOULD INSURERS COVE
   Bettmann JE, 2016, J children FAM STUD, V25, P2659, DOI 10.1007/s10826-016-0439-0
   Bowen J.D., 2013, OPEN PSYCHOL J, V6, P28, DOI [10.2174/1874350120130802001, DOI 10.2174/1874350120130802001]
   Burlingame GM, 2016, PSYCHOTHERAPY, V53, P446, DOI 10.1037/pst0000090
   Cason D., 1994, J EXPT LEARNING, V17, P40, DOI [10.1177/105382599401700109, DOI 10.1177/105382599401700109]
   Csikszentmihalyi M., 1990, ADVENTURE ED, P149
   Gass M., 2012, ADVENTURE THERAPY TH
   Gillis H. L., 2014, HDB GROUP COUNSELING, P560
   Gillis HL, 2016, children YOUTH CARE FOR, V45, P851, DOI 10.1007/s10566-016-9360-3
   Gillis HL, 2016, PSYCHOTHERAPY, V53, P413, DOI 10.1037/pst0000047
   Joyce AS, 2011, GROUP DYN-THEOR RES, V15, P201, DOI 10.1037/a0024677
   Kivlighan D.M., 2014, HDB GROUP COUNSELING, V2nd, P46
   Kivlighan D.M., 2004, HDB GROUP COUNSELING, V1st, P23
   Kolb D.A., 1985, EXPERIENTIAL LEARNIN
   Lambert M.J., 2004, USE PSYCHOL TESTING, P191
   Newes S, 2004, COMING AGE EVOLVING, P1
   Russell K.C., 2004, J ADVENTURE ED OUTDO, V4, P39, DOI [10.1080/14729670485200411, DOI 10.1080/14729670485200411]
   Russell K, 2017, J EXPERIENT EDUC, V40, P135, DOI 10.1177/1053825917690541
   Russell KC, 2016, MINDFULNESS, V7, P320, DOI 10.1007/s12671-015-0441-4
   Sibthorp J, 2003, J LEISURE RES, V35, P80, DOI 10.18666/jlr-2003-v35-i1-611
   Tasca GA, 2010, GROUP DYN-THEOR RES, V14, P151, DOI 10.1037/a0018778
   Tucker A. R., 2016, SOC WORK GROUPS, V39, P194, DOI DOI 10.1080/01609513.2015.1048416
   Tuckman B.W., 1977, GROUP ORG STUDIES, V2, P419, DOI [10.1177/105960117700200404, DOI 10.1177/105960117700200404]
   Ulvenes PG, 2014, J COUNS PSYCHOL, V61, P315, DOI 10.1037/cou0000028
   Vermeersch DA, 2000, J PERS ASSESS, V74, P242, DOI 10.1207/S15327752JPA7402_6
   Walker CJ, 2010, J POSIT PSYCHOL, V5, P3, DOI 10.1080/17439760903271116
   Walsh V., 1976, EXPLORATION OUTWARD, P15
   Wang LJ, 2015, PSYCHOL METHODS, V20, P63, DOI 10.1037/met0000030
   Wille Jacklyn, 2017, BLOOMBERG BNA
NR 31
TC 13
Z9 14
U1 3
U2 16
PU AMER PSYCHOLOGICAL ASSOC, DIV PSYCHOTHERAPY
PI CORAL GABLES
PA 1390 SOUTH DIXIE HIGHWAY, STE 2222, CORAL GABLES, FL 33146-2946 USA
SN 0033-3204
EI 1939-1536
J9 PSYCHOTHERAPY
JI Psychotherapy
PD SEP
PY 2017
VL 54
IS 3
BP 273
EP 280
DI 10.1037/pst0000131
PG 8
WC Psychology, Clinical
WE Social Science Citation Index (SSCI)
SC Psychology
GA FR6GS
UT WOS:000419164200012
PM 28922006
DA 2022-09-13
ER

PT J
AU KESSELL, MJ
AF KESSELL, MJ
TI WOMENS ADVENTURE GROUP - EXPERIENTIAL THERAPY IN AN HMO SETTING
SO WOMEN & THERAPY
LA English
DT Article
AB Over a six-year period, the author has led 14 groups of women in a program consisting of three sessions of yoga, a dance therapy session, an initiatives course in the woods, and a four-day rock climbing experience.  Women with diagnoses of major depression, post-traumatic stress, dysthymia, anxiety, and adjustment disorder participated in a bi-weekly group meeting eight times, in activities to reconnect them with their bodies, their feelings, their spiritual selves, and with each other.
   The design of the group is based on the theory that women with these diagnoses have learned in our culture to make decisions based on fear, to be unassertive, to feel little control over their lives, to be disconnected from and abusive to their bodies, to be ashamed of their feelings, and to isolate themselves from community, especially the community of other women.  Long-term follow-up of group members indicated that this was an ignition experience, sparking changes in life-style and attitudes of many of the women, leading to higher self-esteem, healthier coping strategies, a sense of some control over their lives, and more connectedness with other women.
CR ANDERSON R, 1991, FEMININE FACE GOD
   EWERT A, 1991, ENVIRON BEHAV, V23, P592, DOI 10.1177/0013916591235004
   Ewert A., 1988, Leisure Sciences, V10, P107, DOI 10.1080/01490408809512181
   KESSELL M, 1985, J adolescents HEALTH, V6, P433, DOI 10.1016/S0197-0070(85)80048-6
   MASON MJ, 1987, CONTEMP FAM THER, V9, P90, DOI 10.1007/BF00890266
   MASON MJ, 1991, MAKING OUR LIVES OUR
   McGrath J.E., 1984, GROUPS INTERACTION P
   Miles J.C., 1986, J ENVIRON EDUC, V18, P33, DOI [10.1080/00958964.1986.9942729, DOI 10.1080/00958964.1986.9942729]
   VANDERZANDEN J, 1987, SOCIAL PSYCHOL
NR 9
TC 7
Z9 7
U1 0
U2 13
PU HAWORTH PRESS INC
PI BINGHAMTON
PA 10 ALICE ST, BINGHAMTON, NY 13904-1580
SN 0270-3149
J9 WOMEN THER
JI Women Ther.
PY 1994
VL 15
IS 3-4
BP 185
EP 203
DI 10.1300/J015v15n03_15
PG 19
WC Psychology, Multidisciplinary; Women's Studies
WE Social Science Citation Index (SSCI)
SC Psychology; Women's Studies
GA QA041
UT WOS:A1994QA04100014
DA 2022-09-13
ER

PT J
AU Lea, J
AF Lea, Jennifer
TI Retreating to nature: rethinking 'therapeutic landscapes'
SO AREA
LA English
DT Article
DE retreats; yoga; therapeutic landscapes; body; nature
ID GEOGRAPHY
AB There is a long history of removing oneself from 'society' in order to recuperate or repair. This paper considers a yoga and massage retreat in Southern Spain, and what opportunities this retreat experience might offer for recuperation and the creation of healthy bodies. The paper positions 'nature' as an active participant, and as 'enrolled' in the experiences of the retreat as a 'therapeutic landscapes', and questions how and what particular aspects of yoga practice (in intimate relation with place) give rise to therapeutic experiences.
C1 Univ Glasgow, Dept Geog & Earth Sci, Glasgow G12 8QQ, Lanark, Scotland.
C3 University of Glasgow
RP Lea, J (corresponding author), Univ Glasgow, Dept Geog & Earth Sci, Glasgow G12 8QQ, Lanark, Scotland.
EM Jennifer.lea@ges.gla.ac.uk
CR Braun B., 1998, REMAKING REALITY NAT
   Conradson D, 2005, HEALTH PLACE, V11, P337, DOI 10.1016/j.healthplace.2005.02.004
   Demeritt D, 2002, PROG HUM GEOG, V26, P767, DOI 10.1191/0309132502ph402oa
   Dewsbury JD, 2003, ENVIRON PLANN A, V35, P1907, DOI 10.1068/a3582
   Dewsbury JD, 2005, DELEUZE SPACE, P89
   Gesler W.M., 2003, HEALING PLACES
   Harrison P, 2000, ENVIRON PLANN D, V18, P497, DOI 10.1068/d195t
   Harrison P, 2007, ENVIRON PLANN A, V39, P590, DOI 10.1068/a3825
   Latour B, 1993, WE HAVE NEVER BEEN M
   LEA J, 2007, FRONTIER CARTOGRAPHI
   Lea J, 2006, TOUR RECREAT RES, V31, P57, DOI 10.1080/02508281.2006.11081247
   Lorimer H, 2006, ENVIRON PLANN D, V24, P497, DOI 10.1068/d381t
   Lorraine T, 2005, DELEUZE SPACE
   Massey D. B., 2005, GEOGRAFISKA ANN B, DOI DOI https://doi.org/10.1111/j.0435-3684.2004.00150.x
   Moon G, 2006, T I BRIT GEOGR, V31, P131, DOI 10.1111/j.1475-5661.2006.00208.x
   Parr H, 2007, ENVIRON PLANN D, V25, P537, DOI 10.1068/d67j
   Philo C., 2004, GEOGRAPHICAL HIST IN
   Probyn E., 2005, BLUSH FACES SHAME
   Rose M, 2006, ENVIRON PLANN D, V24, P475, DOI 10.1068/d2404ed
   SCARAVELLI V, 1991, YOGA SPINE
   Serres Michel, 1995, NATURAL CONTRACT
   Shorter Edward, 1992, PARALYSIS FATIGUE HI
   Smith M., 2003, Tourism Recreation Research, V28, P103
   Smith M, 2006, TOUR RECREAT RES, V31, P15, DOI 10.1080/02508281.2006.11081243
   Smith M, 2006, TOUR RECREAT RES, V31, P1, DOI 10.1080/02508281.2006.11081241
   Smyth F, 2005, PROG HUM GEOG, V29, P488, DOI 10.1191/0309132505ph562pr
   Thrift N, 2005, T I BRIT GEOGR, V30, P463, DOI 10.1111/j.1475-5661.2005.00184.x
   THRIFT N, 1998, HUMAN GEOGRAPHY TODA, P220
   Whatmore S., 2002, HYBRID GEOGRAPHIES N
   Whatmore S, 2006, CULT GEOGR, V13, P600, DOI 10.1191/1474474006cgj377oa
NR 30
TC 83
Z9 83
U1 6
U2 38
PU WILEY
PI HOBOKEN
PA 111 RIVER ST, HOBOKEN 07030-5774, NJ USA
SN 0004-0894
EI 1475-4762
J9 AREA
JI Area
PD MAR
PY 2008
VL 40
IS 1
BP 90
EP 98
DI 10.1111/j.1475-4762.2008.00789.x
PG 9
WC Geography
WE Social Science Citation Index (SSCI)
SC Geography
GA 280GG
UT WOS:000254413100009
OA Green Accepted
DA 2022-09-13
ER

PT J
AU CHRZANOWSKI, G
AF CHRZANOWSKI, G
TI NATURE OF THERAPEUTIC DIALOGUE IN PSYCHOANALYSIS
SO CONTEMPORARY PSYCHOANALYSIS
LA English
DT Article
C1 NEW YORK MED COLL,NEW YORK,NY.
   WILLIAM ALANSON WHITE INST,NEW YORK,NY.
C3 New York Medical College
CR Abraham K., 1953, SELECTED PAPERS K AB, P370
   BARNETT J, 1966, CONTEMP PSYCHOANAL, V2, P122
   BARNETT J, 1968, DEC MIDW M AM AC PSY
   BARNETT J, 1966, EXCERPTA MEDICA  150, P752
   BARNETT JOSEPH, 1968, SCI PSYCHOANAL, V12, P237
   BONIME W, 1966, AM HDB PSYCHIATRY, V3, P239
   FORREST T, 1969, CONTEMP PSYCHOANAL, V6, P76
   FREUD S, 1950, COLLECT PAPERS, V2, P45
   RADO S, 1959, AM HDB PSYCHIATRY, V1, P324
   SOLOMON JC, 1962, AM J PSYCHOTHER, V16, P632, DOI 10.1176/appi.psychotherapy.1962.16.4.632
   SULLIVAN HS, 1956, CLINICAL STUDIES PSY
NR 11
TC 0
Z9 0
U1 0
U2 0
PU WILLIAM ALANSON WHITE INST
PI NEW YORK
PA 20 WEST 74TH STREET, NEW YORK, NY 10023
SN 0010-7530
J9 CONTEMP PSYCHOANAL
JI Contemp. Psychoanal.
PY 1969
VL 6
IS 1
BP 39
EP 47
PG 9
WC Psychiatry; Psychology, Psychoanalysis
WE Social Science Citation Index (SSCI)
SC Psychiatry; Psychology
GA Y5423
UT WOS:A1969Y542300004
DA 2022-09-13
ER

PT J
AU Tucker, A
   Norton, CL
   DeMille, SM
   Hobson, J
AF Tucker, Anita
   Norton, Christine Lynn
   DeMille, Steven M.
   Hobson, Jessalyn
TI The Impact of Wilderness Therapy: Utilizing an Integrated Care Approach
SO JOURNAL OF EXPERIENTIAL EDUCATION
LA English
DT Article
DE wilderness therapy; mental health; adolescents; body composition; body
   mass index (BMI)
AB With roots in experiential education and Outward Bound, wilderness therapy (WT) is a growing field of mental health care for youth. WT uses outdoor modalities combined with therapeutic interventions to assist youth to promote clinical changes. Previous research has shown it to be effective in improving the mental health of clients; however, little research has looked at the impact of WT on physical outcomes as well. This study examined changes in the body composition and mental health outcomes of adolescents participating in one WT program. On average, youth in the sample moved to a more healthy weight and body mass index (BMI) or were able to maintain at a healthy level. Youth also experienced significant improvements in their mental health functioning. Given the adolescents obesity crisis along with adolescents female challenges with body image, these results show that WT could be a promising intervention for youth struggling with these issues.
C1 [Tucker, Anita] Univ New Hampshire, Social Work, Durham, NH 03824 USA.
   [Hobson, Jessalyn] Univ New Hampshire, Durham, NH 03824 USA.
   [Norton, Christine Lynn] Texas State Univ, Social Work, San Marcos, TX USA.
   [DeMille, Steven M.] RedCliff Ascent Wilderness Treatment Program, Enterprise, UT USA.
C3 University System Of New Hampshire; University of New Hampshire;
   University System Of New Hampshire; University of New Hampshire; Texas
   State University System; Texas State University San Marcos
RP Tucker, A (corresponding author), Univ New Hampshire, Dept Social Work, 55 Coll Rd, Durham, NH 03824 USA.
EM anita.tucker@unh.edu
RI Tucker, Anita/L-6999-2019
OI Tucker, Anita/0000-0002-9009-1596
CR American Psychological Association, 2015, APA MEMB DISC BEN IM
   Arnow BA, 2004, J CLIN PSYCHIAT, V65, P10
   Belue R, 2009, PEDIATRICS, V123, P697, DOI 10.1542/peds.2008-0687
   Bjornelv S, 2011, SOC PSYCH PSYCH EPID, V46, P353, DOI 10.1007/s00127-010-0197-z
   Burlingame G. M, 2005, ADM SCORING MANUAL O
   Centers for Disease Control and Prevention, 2014, VIOL PREV
   Centers for Disease Control and Prevention ( CDC), 2013, VITAL HLTH STAT SERI, V10
   Cohen S, 2004, AM PSYCHOL, V59, P676, DOI 10.1037/0003-066X.59.8.676
   Coon JT, 2011, ENVIRON SCI TECHNOL, V45, P1761, DOI 10.1021/es102947t
   DeMille S.M., 2014, ECOPSYCHOLOGY, V6, P174, DOI [10.1089/eco.2014.0012, DOI 10.1089/ECO.2014.0012]
   DeMille S. M, 2015, J THERAPEUTIC SCH PR, V7, P19
   Department of Health and Human Services, 2014, MENT HLTH MYTHS FACT
   Felitti VJ, 1998, AM J PREV MED, V14, P245, DOI 10.1016/S0749-3797(98)00017-8
   Galper DI, 2006, MED SCI SPORT EXER, V38, P173, DOI 10.1249/01.mss.0000180883.32116.28
   Gass M., 2012, ADVENTURE THERAPY TH
   Goodwin RD, 2003, PREV MED, V36, P698, DOI 10.1016/S0091-7435(03)00042-2
   Herpertz-Dahlmann B, 2015, EUR children ADOLES PSY, V24, P675, DOI 10.1007/s00787-014-0610-3
   Hoag MJ, 2013, RESID TREAT children YO, V30, P294, DOI 10.1080/0886571X.2013.852452
   Huelsing J, 2010, PEDIATRICS, V125, pE884, DOI 10.1542/peds.2009-1007
   Jelalian E, 2006, INT J OBESITY, V30, P31, DOI 10.1038/sj.ijo.0803069
   Kodner DL, 2008, HEALTHCARE Q TORONTO, V13, P6
   Kutcher S, 2009, PAED children HEALT-CAN, V14, P313, DOI 10.1093/pch/14.5.319
   Lawrence S, 2010, HEALTH SOC WORK, V35, P147, DOI 10.1093/hsw/35.2.147
   Norton CL, 2014, J EXP EDUC, V37, P46, DOI 10.1177/1053825913518895
   OConnell ME, 2009, PREVENTING MENTAL, EMOTIONAL, AND BEHAVIORAL DISORDERS AMONG YOUNG PEOPLE: PROGRESS AND POSSIBILITIES, P1
   Pasch KE, 2012, J YOUTH adolescents, V41, P14, DOI 10.1007/s10964-011-9706-y
   Peart T, 2011, AM J HEALTH BEHAV, V35, P756
   Quinlan NP, 2009, INT J PEDIATR OBES, V4, P134, DOI 10.1080/17477160802613372
   Russell K., 2002, children YOUTH CARE FOR, DOI DOI 10.1023/A:1021110417119
   Springer KW, 2007, children ABUSE NEGLECT, V31, P517, DOI 10.1016/j.chiabu.2007.01.003
   Substance Abuse and Mental Health Services Agency, 2014, SAMHSA HRSA CTR INT
   Tiffin Paul A, 2011, children Adolesc Psychiatry Ment Health, V5, P31, DOI 10.1186/1753-2000-5-31
   Tucker A. R., 2011, J THERAPEUTIC SCH PR, V5, P10
   Tucker AR, 2015, children YOUTH CARE FOR, V44, P671, DOI 10.1007/s10566-015-9301-6
   World Health Organization, 2006, BMI CLASS
NR 35
TC 9
Z9 9
U1 0
U2 5
PU SAGE PUBLICATIONS INC
PI THOUSAND OAKS
PA 2455 TELLER RD, THOUSAND OAKS, CA 91320 USA
SN 1053-8259
EI 2169-009X
J9 J EXP EDUC
JI J. Exp. Educ.
PD MAR
PY 2016
VL 39
IS 1
BP 15
EP 30
DI 10.1177/1053825915607536
PG 16
WC Education & Educational Research
WE Emerging Sources Citation Index (ESCI)
SC Education & Educational Research
GA VF4FG
UT WOS:000442813900003
DA 2022-09-13
ER

PT J
AU Conlon, CM
   Wilson, CE
   Gaffney, P
   Stoker, M
AF Conlon, Claire M.
   Wilson, Charlotte E.
   Gaffney, Paul
   Stoker, Michael
TI Wilderness therapy intervention with adolescents: Exploring the process
   of change
SO JOURNAL OF ADVENTURE EDUCATION AND OUTDOOR LEARNING
LA English
DT Article
DE Wilderness therapy; grounded theory; adolescents engagement; adolescents
   in care
ID FAMILY-THERAPY; ATTACHMENT; ENGAGEMENT
AB This study aimed to understand the process of change within Wilderness Therapy. It used grounded theory to explore development and change during the programme and relate this to theories of adolescents and engagement, particularly for adolescents in the care system.Data collected from interview with 11 adolescents were analysed using constructionist grounded theory. The wilderness environment, the staff, and the activities were identified as interactive factors that facilitated personal development. The analysis demonstrated the influence of early engagement in overall change. Relational factors interacted with an appropriate level of support and encouragement during activities which led to the adolescents experiencing success and increases in self-worth, self-esteem and efficacy. Improvements in self-efficacy, social skills, and anger management, as well as increasingly more positive views about the world were demonstrated in all participants who completed the programme.
C1 [Conlon, Claire M.; Wilson, Charlotte E.] Trinity Coll Dublin, Dept Psychol, Dublin, Ireland.
   [Conlon, Claire M.] Cent Remedial Clin, Dept Psychol, Vernon Ave, Dublin 3, Ireland.
   [Gaffney, Paul] Residential Support Serv, Monaghan, Ireland.
   [Stoker, Michael] Hlth Serv Execut, children evaluation Team, Dublin, Ireland.
C3 Trinity College Dublin; University College Dublin
RP Conlon, CM (corresponding author), Cent Remedial Clin, Dept Psychol, Vernon Ave, Dublin 3, Ireland.
EM Conlonc1@tcd.ie
CR Aron A., 1997, HDB PERSONAL RELATIO, P251
   Aron A., 2004, EUROPEAN REV SOCIAL, V15, P101, DOI [DOI 10.1080/10463280440000008, 10.1080/10463280440000008]
   Bandoroff S., 1994, J children FAM STUD, V3, P175, DOI [10.1007/BF02234066, DOI 10.1007/BF02234066]
   Bowlby J., 1969, ATTACHMENT ATTACHMEN
   Bowlby J., 1973, ATTACHMENT LOSS, V2
   Charmaz, 2006, CONSTRUCTING GROUNDE
   Charmaz K., 2000, HDB QUALITATIVE RES, DOI DOI 10.1177/0891241609342193
   CHURCH E, 1994, PSYCHOTHER, V31, P101, DOI 10.1037/0033-3204.31.1.101
   Dakof GA, 2001, J AM ACAD children PSY, V40, P274, DOI 10.1097/00004583-200103000-00006
   Davidson R, 1998, TREATING ADDICTIVE B, P25, DOI DOI 10.1007/978-1-4899-1934-2_2.
   Davis-Berman J, 1994, WILDERNESS THERAPY F
   Diamond GM, 1999, PSYCHOTHERAPY, V36, P355, DOI 10.1037/h0087729
   Friese G., 1998, J EXP EDUC, V21, P40, DOI DOI 10.1177/105382599802100109
   Gee M., 2010, RELATIONALchildren YOUT, V23, P31
   Glaser B., 1998, DOING GROUNDED THEOR
   Glaser B.G., 1967, DISCOV GROUNDED THEO
   Hanna FJ, 1999, PSYCHOTHERAPY, V36, P56, DOI 10.1037/h0087842
   Hans T.A., 2000, J CONTEMP PSYCHOTHER, V30, P33, DOI [10.1023/a:1003649031834, DOI 10.1023/A:1003649031834, 10.1023/A:1003649031834]
   Higham JE, 2012, J FAM THER, V34, P24, DOI 10.1111/j.1467-6427.2011.00571.x
   Keiley MK, 2002, FAM PROCESS, V41, P477, DOI 10.1111/j.1545-5300.2002.41312.x
   Keiley MK, 2001, CONTEMP FAM THER, V23, P343, DOI 10.1023/A:1011187117365
   Maslow A. H., 1970, J TRANSPERSONAL PSY
   Micucci J. A., 2009, adolescents FAMILY TH
   Mikulincer M, 2003, MOTIV EMOTION, V27, P77, DOI 10.1023/A:1024515519160
   Oetzel KB, 2003, PSYCHOTHERAPY, V40, P215, DOI 10.1037/0033-3204.40.3.215
   Russell K., 2002, children YOUTH CARE FOR, DOI DOI 10.1023/A:1021110417119
   Russell K. C., 2000, P WILD SCI TIM CHANG, VRMRS-P-00
   Russell K. C., 2001, J EXPERIENTIAL ED, V24, P70, DOI DOI 10.1177/105382590102400203
   Russell K.C., 2004, J ADVENTURE ED OUTDO, V4, P39, DOI [10.1080/14729670485200411, DOI 10.1080/14729670485200411]
   Sibley BA, 2003, PEDIATR EXERC SCI, V15, P243, DOI 10.1123/pes.15.3.243
   Vygotsky L.S., 1978, MIND SOC DEV HIGHER
   WOOD D, 1976, J children PSYCHOL PSYC, V17, P89, DOI 10.1111/j.1469-7610.1976.tb00381.x
NR 32
TC 6
Z9 6
U1 0
U2 9
PU ROUTLEDGE JOURNALS, TAYLOR & FRANCIS LTD
PI ABINGDON
PA 2-4 PARK SQUARE, MILTON PARK, ABINGDON OX14 4RN, OXON, ENGLAND
SN 1472-9679
EI 1754-0402
J9 J ADVENTURE EDUC OUT
JI J. Adventure Educ. Outdoor Learn.
PY 2018
VL 18
IS 4
BP 353
EP 366
DI 10.1080/14729679.2018.1474118
PG 14
WC Education & Educational Research
WE Emerging Sources Citation Index (ESCI)
SC Education & Educational Research
GA GV4ES
UT WOS:000446051300005
DA 2022-09-13
ER

PT J
AU Norton, CL
   Tucker, A
   Farnham-Stratton, M
   Borroel, F
   Pelletier, A
AF Norton, Christine Lynn
   Tucker, Anita
   Farnham-Stratton, Mollie
   Borroel, Federico
   Pelletier, Annette
TI Family Enrichment Adventure Therapy: A Mixed Methods Study Examining the
   Impact of Trauma-Informed Adventure Therapy on children and Families
   Affected by Abuse
SO JOURNAL OF children & adolescents TRAUMA
LA English
DT Article
DE Adventure therapy; Trauma-informed care; children abuse; Multi-family
   groups
ID WILDERNESS; PROGRAM; adolescents; VIOLENCE; YOUTH; RISK
AB children abuse is epidemic in the United States and has dire long-term consequences. Innovative interventions are needed to address the negative cognitive, affective and behavioral effects of children abuse. This mixed-method study examined if adventure therapy is 1) an effective mental health intervention for children and adolescents survivors of abuse and neglect, and 2) an effective intervention for families affected by abuse and neglect. The efficacy of the adventure therapy intervention was measured by a reduction in children trauma symptoms and improved family functioning, as reported via the Trauma Symptom Checklist for children (TSCC), the Family evaluation Device (FAD), as well as qualitative data gathered via family focus groups. Findings showed that trauma-informed adventure therapy with youth and families affected by abuse reduces trauma symptomology in youth and improves family functioning, particularly in the areas of communication, closeness and problem-solving skills.
C1 [Norton, Christine Lynn] Texas State Univ, Sch Social Work, San Marcos, TX 78666 USA.
   [Tucker, Anita] Univ New Hampshire, Social Work, Durham, NH 03824 USA.
   [Farnham-Stratton, Mollie] Camp Kiniya, Colchester, VT USA.
   [Borroel, Federico] childrenSafe, San Antonio, TX USA.
   [Pelletier, Annette] Austin Women & childrens Shelter, Austin, TX USA.
   [Pelletier, Annette] Discovery Ranch Girls, Cedar City, UT USA.
C3 Texas State University System; Texas State University San Marcos;
   University System Of New Hampshire; University of New Hampshire
RP Norton, CL (corresponding author), Texas State Univ, Sch Social Work, San Marcos, TX 78666 USA.
EM cn19@txstate.edu; anita.tucker@unh.edu; mollie@campdudley.org;
   FredB@childrensafe-sa.org; pelletal@gmail.com
FU Hogg Foundation Mental Health Research Grant
FX This study was funded by a Hogg Foundation Mental Health Research Grant.
CR Alvarez A.G., 2001, J EXPERIENT EDUC, V24, P85, DOI [10.1177/105382590102400205, DOI 10.1177/105382590102400205]
   American Psychiatric Association, 2013, DIAGN STAT MAN MENT, DOI [https://doi.org/10.1176/appi.books.9780890425596, 10.1176/appi.books.9780890425596]
   Anxiety and Depression Association of America (ADAA), 2014, FACTS STAT
   Arias I., 2004, LEGACY children MALTREA
   Bettmann J. E., 2005, THESIS
   Bettmann JE, 2011, RESID TREAT children YO, V28, P192, DOI 10.1080/0886571X.2011.596735
   Bettmann JE, 2013, J children FAM STUD, V22, P1039, DOI 10.1007/s10826-012-9665-2
   Bettmann JE, 2011, children YOUTH CARE FOR, V40, P499, DOI 10.1007/s10566-011-9146-6
   children Welfare Information Gate, 2009, SUPP CHANG children WEL
   DeMille SM, 2016, CONTEMP FAM THER, V38, P3, DOI 10.1007/s10591-015-9362-6
   Deykin EY, 1997, AM J PSYCHIAT, V154, P752
   EPSTEIN NB, 1983, J MARITAL FAM THER, V9, P171, DOI 10.1111/j.1752-0606.1983.tb01497.x
   Felitti VJ, 1998, AM J PREV MED, V14, P245, DOI 10.1016/S0749-3797(98)00017-8
   Finkelhor D, 2013, JAMA PEDIATR, V167, P614, DOI 10.1001/jamapediatrics.2013.42
   Freeman P. A., 2002, J ADVENTURE ED OUTDO, V2, P131, DOI DOI 10.1080/14729670285200241
   Funk Rodney R, 2003, children Maltreat, V8, P36, DOI 10.1177/1077559502239607
   Gass M., 2012, ADVENTURE THERAPY TH
   Greenwald R, 2009, TREATING PROBLEM BEHAVIORS: A TRAUMA-INFORMED APPROACH, P1
   Harper N., 2007, J EXPERIENTIAL ED, V29, P393, DOI [10.1177/105382590702900314., DOI 10.1177/105382590702900314]
   Harper N. J., 2007, children YOUTH CARE FOR, V36, P111, DOI [10.1007/s10566-007-9035-1, DOI 10.1007/S10566-007-9035-1]
   Harper N. J., 2008, INT J children FAMILY W, V1, P19
   Hodas G.R., 2006, RESPONDING childrenHOOD
   Kilpatrick DG, 2003, J CONSULT CLIN PSYCH, V71, P692, DOI 10.1037/0022-006X.71.4.692
   Kiser LJ, 2010, J TRAUMA STRESS, V23, P802, DOI 10.1002/jts.20587
   Liermann K, 2016, CONTEMP FAM THER, V38, P14, DOI 10.1007/s10591-015-9371-5
   National Alliance on Mental Illness, 2013, PRES NEW FREED COMM
   National children Traumatic Stress Network, 2008, children WELF TRAUM TRA
   Newes S., 2004, WHAT IS ADVENTURE TH, P1
   Norton C.L., 2014, PROFESSIONAL DEV INT
   Norton C. L., 2009, J THERAPEUTIC SCH PR, V4, P24
   Norton CL, 2014, J EXP EDUC, V37, P335, DOI 10.1177/1053825913503113
   Norton CL, 2014, J EXP EDUC, V37, P46, DOI 10.1177/1053825913518895
   Norton CL, 2010, CLIN SOC WORK J, V38, P226, DOI 10.1007/s10615-009-0205-5
   Office of Juvenile Justice and Delinquency Prevention, 2013, US DEP HHS ENC STAT
   Pernicano P., 2010, FAMILY FOCUSED TRAUM
   Perry BD, 2009, J LOSS TRAUMA, V14, P240, DOI 10.1080/15325020903004350
   Snell-Johns J, 2004, J FAM PSYCHOL, V18, P19, DOI 10.1037/0893-3200.18.1.19
   Substance Abuse and Mental Health Services Administration, 2013, NAT CTR TRAUM INF CA
   Swank JM, 2010, FAM J, V18, P241, DOI 10.1177/1066480710372123
   Tucker A. R., 2009, SOC WORK GROUPS, V32, P315, DOI DOI 10.1080/01609510902874594
   Tucker AR, 2016, CONTEMP FAM THER, V38, P32, DOI 10.1007/s10591-015-9370-6
   Tucker AR, 2013, CLIN SOC WORK J, V41, P333, DOI 10.1007/s10615-012-0411-4
   Zelov R., 2013, J THERAPEUTIC SCH PR, V6, P7
NR 43
TC 13
Z9 13
U1 2
U2 9
PU SPRINGER HEIDELBERG
PI HEIDELBERG
PA TIERGARTENSTRASSE 17, D-69121 HEIDELBERG, GERMANY
SN 1936-1521
EI 1936-153X
J9 J children ADOLES TRAUM
JI J. children Adolesc. Trauma
PD MAR
PY 2019
VL 12
IS 1
BP 85
EP 95
DI 10.1007/s40653-017-0133-4
PG 11
WC Family Studies; Social Work
WE Emerging Sources Citation Index (ESCI)
SC Family Studies; Social Work
GA KX0OU
UT WOS:000521584200009
PM 32318182
OA Green Published
DA 2022-09-13
ER

PT J
AU Fernee, CR
   Gabrielsen, LE
   Andersen, AJW
   Mesel, T
AF Fernee, Carina R.
   Gabrielsen, Leiv E.
   Andersen, Anders J. W.
   Mesel, Terje
TI Unpacking the Black Box of Wilderness Therapy: A Realist Synthesis
SO QUALITATIVE HEALTH RESEARCH
LA English
DT Article
DE adolescents; youth; health care; mental health and illness; psychosocial
   issues; realist synthesis; research; clinical; review; theory
   development; qualitative
AB Despite considerable progress within wilderness and adventure therapy research over the last decade, researchers are still unable to precisely answer why, how, and for whom this treatment modality works. There is also a need for more knowledge regarding the circumstances under which the treatment does not appear to be effective. In this realist synthesis, we attempt to unpack this black box of wilderness therapy more specifically, defined as a specialized approach to mental health treatment for adolescents. Through a focused review of the primary qualitative wilderness therapy studies, empirical findings are used to test and refine a key program theory. The synthesis results in a proposed wilderness therapy clinical model and offers informed implications for future theory development, research, and practice.
C1 [Fernee, Carina R.; Gabrielsen, Leiv E.] Sorlandet Hosp HE, Kristiansand, Norway.
   [Andersen, Anders J. W.] Univ Agder, Fac Hlth & Sport Sci, Kristiansand Grimstad, Norway.
   [Mesel, Terje] Univ Agder, Dept Relig Philosophy & Hist, Kristiansand Grimstad, Norway.
C3 University of Agder; University of Agder
RP Fernee, CR (corresponding author), Sorlandet Hosp HE, Dept children & adolescents Mental Hlth ABUP, N-4604 Kristiansand, Norway.
EM carina.fernee@sshf.no
FU Competence Development Fund of Southern Norway
FX The author(s) disclosed receipt of the following financial support for
   the research, authorship, and/or publication of this article: A grant
   from the Competence Development Fund of Southern Norway supported this
   work.
CR Astbury B, 2010, AM J EVAL, V31, P363, DOI 10.1177/1098214010371972
   Berman D, 2013, J EXPERIENT EDUC, V36, P51, DOI 10.1177/1053825913481581
   Bettmann J.E., 2012, MAY 2012 AM PSYCH AS, DOI [10.1037/e630622012-001, DOI 10.1037/E630622012-001]
   Bettmann JE, 2014, RESID TREAT children YO, V31, P155, DOI 10.1080/0886571X.2014.943554
   Bettmann JE, 2011, RESID TREAT children YO, V28, P192, DOI 10.1080/0886571X.2011.596735
   Bettmann JE, 2011, J EXP EDUC, V34, P182, DOI 10.5193/JEE34.2.182
   Bettmann JE, 2013, J children FAM STUD, V22, P1039, DOI 10.1007/s10826-012-9665-2
   Bhaskar Roy, 1975, REALIST THEORY SCI, P25
   Bowen J.D., 2013, OPEN PSYCHOL J, V6, P28, DOI [10.2174/1874350120130802001, DOI 10.2174/1874350120130802001]
   Burns G. A., 1998, NATURE GUIDED THERAP
   Caulkins MC, 2006, J EXP EDUC, V29, P18, DOI 10.1177/105382590602900104
   Cook EC, 2008, adolescents, V43, P751
   Davis-Berman J, 2008, PROMISE WILDERNESS T
   Davis-Berman J, 2012, J EXPERIENT EDUC, V35, P326, DOI 10.1177/105382591203500204
   Fernee C. R., 2015, SCANDINAVIAN PSYCHOL, V2, pe14, DOI [10.15714/scandpsychol.2.e14, DOI 10.15714/scandpsychol.2.e14]
   Frost L., 2014, THINKING LIFECOURSE
   Gass M., 2012, ADVENTURE THERAPY TH
   Hollway Wendy., 2000, DOING QUALITATIVE RE, V1st
   Jagosh J, 2011, IMPLEMENT SCI, V6, DOI 10.1186/1748-5908-6-24
   Kastner M, 2011, IMPLEMENT SCI, V6, DOI 10.1186/1748-5908-6-69
   Lariviere M, 2012, J EXPERIENT EDUC, V35, P290, DOI 10.1177/105382591203500106
   Macaulay AC, 2011, GLOB HEALTH PROMOT, V18, P45, DOI 10.1177/1757975910383936
   Magle-Haberek NA, 2012, RESID TREAT children YO, V29, P202, DOI 10.1080/0886571X.2012.697433
   Maxwell J. A, 2013, REALIST APPROACH QUA
   Norton C.L., 2015, ADVENTURE THERAPY GL
   Norton CL, 2014, J EXP EDUC, V37, P46, DOI 10.1177/1053825913518895
   Pawson R., 2006, EVIDENCE BASED POLIC, DOI DOI 10.4135/9781849209120
   Pawson R, 2013, SCI EVALUATION REALI
   Pawson R., 1997, REALIST EVALUATION
   Pawson Ray, 2005, J Health Serv Res Policy, V10 Suppl 1, P21, DOI 10.1258/1355819054308530
   Russell K., 2002, children YOUTH CARE FOR, DOI DOI 10.1023/A:1021110417119
   Russell K. C., 2012, ADVENTURE THERAPY TH, P281
   Russell K. C., 2000, J EXPERIENTIAL ED, V23, P170, DOI DOI 10.1177/105382590002300309
   Russell K.C., 2004, J ADVENTURE ED OUTDO, V4, P39, DOI [10.1080/14729670485200411, DOI 10.1080/14729670485200411]
   Russell KC, 2005, children YOUTH CARE FOR, V34, P209, DOI DOI 10.1007/S10566-005-3470-7
   Russell KC, 2006, J EXP EDUC, V28, P243, DOI 10.1177/105382590602800306
   Rycroft-Malone J, 2012, IMPLEMENT SCI, V7, DOI 10.1186/1748-5908-7-33
   Tucker AR, 2014, RESID TREAT children YO, V31, P135, DOI 10.1080/0886571X.2014.918446
   Williams B., 2000, J children adolescents G, V10, P47, DOI DOI 10.1023/A:1009456511437
   Wong G, 2013, BMC MED, V11, DOI 10.1186/1741-7015-11-21
   Wong G, 2010, BMC MED EDUC, V10, DOI 10.1186/1472-6920-10-12
NR 41
TC 32
Z9 32
U1 1
U2 29
PU SAGE PUBLICATIONS INC
PI THOUSAND OAKS
PA 2455 TELLER RD, THOUSAND OAKS, CA 91320 USA
SN 1049-7323
EI 1552-7557
J9 QUAL HEALTH RES
JI Qual. Health Res.
PD JAN
PY 2017
VL 27
IS 1
BP 114
EP 129
DI 10.1177/1049732316655776
PG 16
WC Public, Environmental & Occupational Health; Information Science &
   Library Science; Social Sciences, Interdisciplinary; Social Sciences,
   Biomedical
WE Social Science Citation Index (SSCI)
SC Public, Environmental & Occupational Health; Information Science &
   Library Science; Social Sciences - Other Topics; Biomedical Social
   Sciences
GA EG2FR
UT WOS:000390859300010
PM 27354386
DA 2022-09-13
ER

PT J
AU BERMAN, DS
   DAVISBERMAN, J
AF BERMAN, DS
   DAVISBERMAN, J
TI WILDERNESS THERAPY AND adolescents MENTAL-HEALTH - ADMINISTRATIVE AND
   CLINICAL ISSUES
SO ADMINISTRATION AND POLICY IN MENTAL HEALTH
LA English
DT Article
C1 UNIV DAYTON,DEPT SOCIAL WORK,DAYTON,OH 45469.
C3 University of Dayton
RP BERMAN, DS (corresponding author), WRIGHT STATE UNIV,DAYTON,OH 45435, USA.
CR Bartlett H., 1970, COMMON BASE SOCIAL W
   BLOS P, 1962, adolescents PSYCHOANA
   COMPTON BR, 1989, SOCIAL WORK PROCESSE
   Erikson E.H., 1968, IDENTITY YOUTH CRISI
   GERMAIN CB, 1980, LIFE MODEL SOCIAL WO
   GILBERT N, 1986, SOCIAL WELFARE POLIC
   GORDON W, 1969, GENERAL SYSTEMS APPR
   HOBBS TR, 1972, HOSPITAL COMMUNITY P, V29, P43
   Kaplan L, 1986, WORKING MULTIPROBLEM
   Marshall R, 1930, SCI MON, V30, P141
   Miller JG, 1955, AM PSYCHOL, V10, P513, DOI 10.1037/h0045498
   MILLER JG, 1965, BEHAV SCI, V10, P193, DOI 10.1002/bs.3830100302
   Suchman E.A., 1967, EVALUATION RES PRINC
   TAUBE CA, 1985, DHHS ADM851378 PUBL
   TUMA JM, 1989, AM PSYCHOL, V44, P188, DOI 10.1037/0003-066X.44.2.188
   WEISMAN MN, 1966, AM J PSYCHIAT, V123, P166, DOI 10.1176/ajp.123.2.166
   [No title captured]
NR 17
TC 5
Z9 5
U1 0
U2 12
PU HUMAN SCI PRESS INC
PI NEW YORK
PA 233 SPRING ST, NEW YORK, NY 10013-1578
SN 0894-587X
J9 ADM POLICY MENT HLTH
JI Adm. Policy. Ment. Health
PD MAY
PY 1991
VL 18
IS 5
BP 373
EP 379
PG 7
WC Health Policy & Services; Public, Environmental & Occupational Health
WE Social Science Citation Index (SSCI)
SC Health Care Sciences & Services; Public, Environmental & Occupational
   Health
GA FT171
UT WOS:A1991FT17100007
DA 2022-09-13
ER

PT J
AU Adevi, AA
   Martensson, F
AF Adevi, Anna A.
   Martensson, Fredrika
TI Stress rehabilitation through garden therapy: The garden as a place in
   the recovery from stress
SO URBAN FORESTRY & URBAN GREENING
LA English
DT Article
DE burnout disorder; Garden therapy; Health promotion; Horticultural
   therapy; Place attachment; Restoration
ID restorative environmentsS; LANDSCAPE CHANGE; HEALTH; SENSE; EXPERIENCES;
   GREENSPACE; ATTACHMENT; SETTINGS; URBANITY; IDENTITY
AB In a rehabilitation programme for people with stress disorder, a garden room can be an important ingredient. Stress disorder has been the most common cause of sick leave in Sweden since the 1990s. The study is about the therapeutic role of nature in the form of a garden, as participants experienced it during the recovery process. The research subjects were on sick leave due to stress related symptoms and took part in rehabilitation at the Alnarp Rehabilitation Garden in southern Sweden. The article is based on interview with five participants who describe their experiences of garden therapy and what they perceive as essential for their recovery. The garden was associated with many positive experiences of interacting with people and greenery and perceived as a safe and useful arena in their recovery. The participants described how nature affords positive sensory experiences, physical and psychological wellbeing, but also how nature and the garden facilitate beneficial social interactions with other participants and care-givers. Importance was also allocated to the symbolism of nature as associated to one's own growth and the passing of time. They conceptualised the recovery process as initiated by more traditional forms of therapies but reinforced and consolidated by the access to nature and the garden rooms. In a dynamic psychological perspective on place, the study illustrates the potential role of using nature as a venue to facilitate self-regulation of physiological, psychological and social needs. (C) 2013 Elsevier GmbH. All rights reserved.
C1 [Adevi, Anna A.; Martensson, Fredrika] Swedish Univ Agr Sci, Dept Work Sci Business Econ & Environm Psychol, SE-23053 Alnarp, Sweden.
C3 Swedish University of Agricultural Sciences
RP Martensson, F (corresponding author), Swedish Univ Agr Sci, Dept Work Sci Business Econ & Environm Psychol, Box 88, SE-23053 Alnarp, Sweden.
EM fredrika.martensson@slu.se
OI Martensson, Fredrika/0000-0003-1350-5780
FU SENSYS Research School
FX The authors want to thank Margareta Soderstrom from the Department of
   Family Medicine at Copenhagen University who has contributed the
   interview data that made this study possible. We also want to thank all
   the participants who generously shared their rehabilitation experience.
   Our gratitude also goes to the SENSYS Research School for their
   financial support.
CR Abramsson K., 2003, GRON REHABILITERING
   Adevi A.A., 2011, LANDSCAPE RES, V37, P36
   Adevi A.A., 2012, THESIS SWEDISH U AGR, P11
   Adevi AA, 2012, URBAN FOR URBAN GREE, V11, P51, DOI 10.1016/j.ufug.2011.09.007
   Alvesson M., 1994, CHANGE MARINE COMMUN
   Appleton J., 1996, EXPERIENCE LANDSCAPE
   Belka D. E., 1988, J TEACH PHYS EDUC, V7, P311
   Bowlby J., 1982, ATTACHMENT
   Brown B.B., 1992, PLACE ATTACHMENT, P279, DOI 10.1007/978-1-4684-8753-4_13
   Bryman A., 2008, SOCIAL RES METHODS, V3rd
   Cheng AS, 2003, SOC NATUR RESOUR, V16, P87, DOI 10.1080/08941920309199
   Cooper Marcus C, 1999, HEALING GARDENS THER
   Corral-Verdugo V, 2009, J ENVIRON PSYCHOL, V29, P34, DOI 10.1016/j.jenvp.2008.09.001
   COSS R G, 1990, Ecological Psychology, V2, P367, DOI 10.1207/s15326969eco0204_3
   Davenport MA, 2005, SOC NATUR RESOUR, V18, P625, DOI 10.1080/08941920590959613
   de Vries S, 2003, ENVIRON PLANN A, V35, P1717, DOI 10.1068/a35111
   Farnum J., 2005, SENSE PLACE NATURAL
   Freshwater D, 2002, EMOTIONS NEEDS
   Fried M., 1963, URBAN CONDITION PEOP, P151
   Frumkin P, 2001, AM J PREV MED, V20, P234, DOI 10.1016/S0749-3797(00)00317-2
   Gerlach-Spriggs N., 1998, RESTORATIVE GARDENS
   Glaser Barney, 1967, THEORETICAL SENSITIV
   Grahn P., 2010, INNOV APPROACHES RES, V1st ed., P116, DOI [DOI 10.4324/9780203853252, 10.4324/9780203853252]
   Hallsten L., 2002, VETENSKAPLIG SKRIFTS, V6
   Harris PB, 1996, J ENVIRON PSYCHOL, V16, P287, DOI 10.1006/jevp.1996.0025
   HARTIG T, 1991, ENVIRON BEHAV, V23, P3, DOI 10.1177/0013916591231001
   Hartig T, 1996, SCAND J PSYCHOL, V37, P378, DOI 10.1111/j.1467-9450.1996.tb00670.x
   Hartig T, 2006, LANCET, V368, pS36, DOI 10.1016/S0140-6736(06)69920-0
   Hay R, 1998, J ENVIRON PSYCHOL, V18, P5, DOI 10.1006/jevp.1997.0060
   Heft H., 1989, ECOL PSYCHOL, V15, P2
   Herzog TR, 1997, J ENVIRON PSYCHOL, V17, P165, DOI 10.1006/jevp.1997.0051
   IZARD CE, 1991, CAMB ST SOC, P303, DOI 10.1017/CBO9780511663963.014
   Johnson Cassandra Y., 2007, Urban Ecosystems, V10, P459, DOI 10.1007/s11252-007-0038-3
   Kaplan S, 1989, EXPERIENCING NATURE
   Kaplan S., 1983, BEHAV NATURAL ENV
   Kielhofner G, 2006, MOHO MODELLEN MENNES
   Knopf R.C., 1987, HDB ENV PSYCHOL, P783
   Korpela K, 1996, J ENVIRON PSYCHOL, V16, P221, DOI 10.1006/jevp.1996.0018
   KORPELA KM, 1989, J ENVIRON PSYCHOL, V9, P241, DOI 10.1016/S0272-4944(89)80038-6
   Kuo FE, 2004, AM J PUBLIC HEALTH, V94, P1580, DOI 10.2105/AJPH.94.9.1580
   Lewis CA, 1996, GREEN NATURE HUMAN N
   Low S., 2012, PLACE ATTACHMENT, P1, DOI DOI 10.1007/978-1-4684-8753-4_1
   Maas J, 2006, J EPIDEMIOL COMMUN H, V60, P587, DOI 10.1136/jech.2005.043125
   Martensson F, 2009, HEALTH PLACE, V15, P1149, DOI 10.1016/j.healthplace.2009.07.002
   Mitchell R, 2007, J EPIDEMIOL COMMUN H, V61, P681, DOI 10.1136/jech.2006.053553
   Ossiansson C., 2004, HUR KAN REHABILITERI
   Ottosson J, 2008, LANDSCAPE RES, V33, P51, DOI 10.1080/01426390701773813
   Per?n E., 2001, IAPS B, V18, P22
   Polit D., 1999, NURSING RES PRINCIPL
   Proshansky H.M., 1983, J ENVIRON PSYCHOL, V3, P57, DOI [DOI 10.1016/S0272-4944(83)80021-8, 10.1016/S0272-4944(83)80021-8]
   Purcell T, 2001, ENVIRON BEHAV, V33, P93, DOI 10.1177/00139160121972882
   Relf, 1999, J THER HORTIC, V10, P10
   Relf P.D., 1998, HORTICULTURE THERAPY, P157
   Relph E., 1986, PLACE PLACELESSNESS
   Relph E.C., 1996, SENSE PALCE 10 GEOGR
   SCHROEDER HW, 1984, J LEISURE RES, V16, P178, DOI 10.1080/00222216.1984.11969584
   Scopelliti M, 2004, J ENVIRON PSYCHOL, V24, P423, DOI 10.1016/j.jenvp.2004.11.002
   Shoemaker C.A., 2002, J THER HORTIC, V13, P74
   Starrin B., 1991, FRAN UPPTACKT PRESEN
   Stedman RC, 2003, SOC NATUR RESOUR, V16, P671, DOI 10.1080/08941920309189
   Steel GD, 2000, ENVIRON BEHAV, V32, P796, DOI 10.1177/00139160021972801
   Stevenson- Hinde J., 1982, PLACE ATTACHMENT HUM, P171
   Stewart WP, 2004, LANDSCAPE URBAN PLAN, V69, P315, DOI 10.1016/j.landurbplan.2003.07.005
   Stigsdotter U, 2003, J THER HORT, V14, P38
   Taylor AF, 2009, J ATTEN DISORD, V12, P402, DOI 10.1177/1087054708323000
   Tuan Y.F., 1974, TOPOPHILIA STUDY ENV
   TwiggerRoss CL, 1996, J ENVIRON PSYCHOL, V16, P205, DOI 10.1006/jevp.1996.0017
   Ulrich R., 2001, DES HLTH P 2 INT C H, P49
   Ulrich R. S., 1999, HEALING GARDENS THER, P27
   ULRICH RS, 1991, J ENVIRON PSYCHOL, V11, P201, DOI 10.1016/S0272-4944(05)80184-7
   Van den Berg A.E., 2000, J NATURE CONVERSATIO, V101, P182
   Williams DR, 2003, FOREST SCI, V49, P830
   Wilson E.O., 1984, BIOPHILIA HUMAN BOND
   Winnicott D.W., 2003, FAMILY INDIVIDUAL DE
   Winnicott D. W., 2003, PLAYING REALITY
NR 75
TC 70
Z9 73
U1 7
U2 183
PU ELSEVIER GMBH, URBAN & FISCHER VERLAG
PI JENA
PA OFFICE JENA, P O BOX 100537, 07705 JENA, GERMANY
SN 1618-8667
J9 URBAN FOR URBAN GREE
JI Urban For. Urban Green.
PY 2013
VL 12
IS 2
BP 230
EP 237
DI 10.1016/j.ufug.2013.01.007
PG 8
WC Plant Sciences; Environmental Studies; Forestry; Urban Studies
WE Science Citation Index Expanded (SCI-EXPANDED); Social Science Citation Index (SSCI)
SC Plant Sciences; Environmental Sciences & Ecology; Forestry; Urban
   Studies
GA 150ER
UT WOS:000319373500012
DA 2022-09-13
ER

PT J
AU McCarty, DL
   Christian, DD
AF McCarty, Danny L.
   Christian, David D.
TI Using an Adventure Therapy Activity to Assess the Adlerian Lifestyle
SO JOURNAL OF CREATIVITY IN MENTAL HEALTH
LA English
DT Article
DE Adlerian theory; adventure therapy; lifestyle analysis; Ubuntu Cards
   (c); creative evaluations; creativity in counseling
AB The lifestyle is a central concept in Adlerian theory necessary for understanding a client and the purpose of behavior. Although there are a variety of methods counselors can employ to explore the lifestyle, to date, no literature addressing the use of Adventure Therapy (AT) exists. Adventure Therapy is a creative and interactive mode of counseling consistent with Adlerian theory that uses creativity and experiential activities to foster insight, awareness, and growth in clients. This article introduces a creative way to explore the client's lifestyle using an AT activity called Ubuntu Cards (c). The authors provide an overview of Adlerian theory, define Adlerian lifestyle, and explore traditional methods of assessing the lifestyle. The article also includes a detailed outline for using Ubuntu Cards (c) to assess a client's lifestyle.
C1 [McCarty, Danny L.; Christian, David D.] Univ Arkansas, Fayetteville, AR 72701 USA.
C3 University of Arkansas System; University of Arkansas Fayetteville
RP McCarty, DL (corresponding author), Univ Arkansas, Counselor Educ Program, Fayetteville, AR 72701 USA.
EM dlm017@uark.edu
RI Christian, David/ABA-2691-2021
OI McCarty, Danny/0000-0002-6768-7017; Christian, David/0000-0002-6207-6233
CR Adler, 1929, SCI LIVING
   Adler A., 1938, SOCIAL INTEREST CHAL
   Adler A., 1979, SUPERIORITY SOCIAL I, P29
   Adler A., 1927, UNDERSTANDING HUMAN
   CHANDLER CK, 1991, INDIV PSYCHOL, V47, P222
   Christian D.D., 2017, J children adolescents C, V3, P44, DOI [http://doi.org/10.1080/23727810.2017.1281693, DOI 10.1080/23727810.2017.1281693]
   Folan N., 2012, 100 MONKEY ACTIVITIE
   Gass M., 2012, ADVENTURE THERAPY TH
   Gillis H. L., 1985, N AM SOC ADL PSYCH A
   Glass JS., 2001, J MENTAL HLTH COUNSE, V23, P104
   Kern R. M., 2006, J INDIV PSYCHOL, V62, P1
   Manaster G. J., 2009, INDIVIDUAL PSYCHOL T
   McCormick R., 2014, UBUNTU ACTIVITY GUID
   Mosak Harold., 2006, EARLY RECOLLECTIONS
   Murdock Nancy L, 2009, THEORIES COUNSELING
   Schoel J., 2002, EXPLORING ISLANDS HE
   Shulman B. H., 1995, MANUAL LIFE STYLE AS
   Sweeney T. J., 2019, ADLERIAN COUNSELING
NR 18
TC 1
Z9 1
U1 0
U2 9
PU ROUTLEDGE JOURNALS, TAYLOR & FRANCIS LTD
PI ABINGDON
PA 2-4 PARK SQUARE, MILTON PARK, ABINGDON OX14 4RN, OXON, ENGLAND
SN 1540-1383
EI 1540-1391
J9 J CREAT MENT HEALTH
JI J. Creat. Ment. Health
PY 2020
VL 15
IS 3
BP 393
EP 404
DI 10.1080/15401383.2019.1697405
EA DEC 2019
PG 12
WC Psychology, Clinical
WE Emerging Sources Citation Index (ESCI)
SC Psychology
GA NE8KO
UT WOS:000500167500001
OA Green Submitted
DA 2022-09-13
ER

PT J
AU Christian, DD
   Brown, CL
   Portrie-Bethke, TL
AF Christian, David D.
   Brown, Cian L.
   Portrie-Bethke, Torey L.
TI Group Climate and Development in Adventure Therapy: An Exploratory Study
SO JOURNAL FOR SPECIALISTS IN GROUP WORK
LA English
DT Article
DE adolescents; adventure therapy; group climate; group development; time
   series design
ID SCHOOL ENGAGEMENT; PERSONAL GROWTH; EXPERIENCE; COHESION; OUTCOMES;
   MEMBERS
AB This study explored the group developmental process of Adventure Therapy (AT) conducted with 9th grade students (n = 20). Researchers measured avoidance, conflict, and cohesion and compared results from this study to the development of traditional counseling groups. Results suggested that AT groups follow a similar developmental process as traditional group counseling as evidenced by a statistically significant increase in cohesion, an increase then decrease in conflict, and a decrease in avoidance. This study is a response to a previous call for research related to AT group development. Implications for counselors, AT training programs, and future research are discussed.
C1 [Christian, David D.] Univ Arkansas, Counselor Educ, Fayetteville, AR 72701 USA.
   [Portrie-Bethke, Torey L.] Southern New Hampshire Univ, Manchester, NH USA.
   [Brown, Cian L.] Univ Arkansas, Counselor Educ Program, GRAD 106,751 W Maple St, Fayetteville, AR 72701 USA.
C3 University of Arkansas System; University of Arkansas Fayetteville;
   University of Arkansas System; University of Arkansas Fayetteville
RP Christian, DD (corresponding author), Univ Arkansas, Counselor Educ Program, GRAD 106,751 W Maple St, Fayetteville, AR 72701 USA.
EM ddchrist@uark.edu
OI Brown, Cian/0000-0003-0837-0295; Christian, David/0000-0002-6207-6233
CR American Institute for Research, 2015, AR YOU READ ASS SOC
   American School Counselor Association, 2012, ASCA NAT MOD FRAM SC
   American School Counselor Association, STUD SCH COUNS RAT 2
   Ashby J. S., 2008, ACTIVE INTERVENTIONS
   Association for Specialists in Group Work, 2000, PROF STAND TRAIN GRO
   Aubrey P., 2009, STEPPING STONES THER
   Bakali JV, 2013, INT J GROUP PSYCHOTH, V63, P367
   Bandura A., 1977, SOCIAL LEARNING THEO
   Brigman G., 2007, PROFESSIONAL SCH COU, V10, P279, DOI DOI 10.5330/PRSC.10.3.V850256191627227
   Buckley M. R., 2017, COUNSELING RES QUANT, P191
   Burlingame GM, 2011, PSYCHOTHERAPY, V48, P34, DOI 10.1037/a0022063
   Cain J., 2002, BOOK RACCOON CIRCLES
   Christian D.D., 2017, J children adolescents C, V3, P44, DOI [http://doi.org/10.1080/23727810.2017.1281693, DOI 10.1080/23727810.2017.1281693]
   Christian DD, 2018, J CREAT MENT HEALTH, V13, P19, DOI 10.1080/15401383.2017.1345670
   Cohen J., 1992, CURR DIR PSYCHOL SCI, V1, P98, DOI [10.1111/1467-8721.ep10768783, DOI 10.1111/1467-8721.EP10768783]
   Corey M. S., 2010, GROUP PROCESS PRACTI
   Dimmitt C., 2007, EVIDENCED BASED SCH
   Durlak J., 2007, IMPACT AFTER SCH PRO
   Eklund K, 2018, SCHOOL PSYCHOL QUART, V33, P30, DOI 10.1037/spq0000244
   Faul F, 2009, BEHAV RES METHODS, V41, P1149, DOI 10.3758/BRM.41.4.1149
   Fletcher TB, 2002, J COUNS DEV, V80, P277, DOI 10.1002/j.1556-6678.2002.tb00192.x
   Folan N., 2012, HUNDREDTH MONKEY ACT
   Gass M., 2012, ADVENTURE THERAPY TH
   GLASS GV, 1972, REV EDUC RES, V42, P237, DOI 10.3102/00346543042003237
   Glass J.S., 2002, J EXPERIENT EDUC, V25, P268, DOI [DOI 10.1177/105382590202500204, 10.1177/105382590202500204]
   Glass J. S., 2008, ACA ANN C EXH HON HI
   Glass JS., 2001, J MENTAL HLTH COUNSE, V23, P104
   Glenn M., 2015, J APPL REHABILITATIO, V46, P29
   Gullo S, 2015, RES PSYCHOTHER-PSYCH, V18, P10
   Hartup W. W, 1992, CONFLICT children ADOLE, P186
   Henson RK, 2006, COUNS PSYCHOL, V34, P601, DOI 10.1177/0011000005283558
   Hill N., 2007, J MENTAL HEALTH COUN, V29, P338, DOI [10.17744/mehc.29.4.c6121j162j143178, DOI 10.17744/MEHC.29.4.C6121J162J143178]
   HURLEY JR, 1988, PSYCHOL REP, V62, P123, DOI 10.2466/pr0.1988.62.1.123
   Johnson HD, 2001, PSYCHOL REP, V88, P227
   Johnson JE, 2006, GROUP DYN-THEOR RES, V10, P136, DOI 10.1037/1089-2699.10.2.136
   Johnson JE, 2013, INT J GROUP PSYCHOTH, V63, P433, DOI 10.1521/ijgp.2013.63.3.433
   Kivlighan DM, 2014, J COUNS PSYCHOL, V61, P325, DOI 10.1037/cou0000022
   KIVLIGHAN DM, 1991, J COUNS PSYCHOL, V38, P150
   Kolb D.A., 1985, EXPERIENTIAL LEARNIN
   Li YB, 2011, DEV PSYCHOL, V47, P233, DOI 10.1037/a0021307
   MacKenzie K.R., 1983, ADV GROUP PSYCHOTHER, P159
   MACKENZIE KR, 1987, INT J GROUP PSYCHOTH, V37, P55, DOI 10.1080/00207284.1987.11491041
   Newes S, 2004, COMING AGE EVOLVING, P1
   Norcross JC, 2002, PSYCHOTHERAPY RELATI
   Norton CL, 2014, J EXP EDUC, V37, P46, DOI 10.1177/1053825913518895
   Ohrt JH, 2013, J SPEC GROUP WORK, V38, P30, DOI 10.1080/01933922.2012.732982
   Ohrt JH, 2014, J SPEC GROUP WORK, V39, P95, DOI 10.1080/01933922.2014.883004
   Okiishi J, 2003, CLIN PSYCHOL PSYCHOT, V10, P361, DOI 10.1002/cpp.383
   Perfect MM, 2016, SCH MENT HEALTH, V8, P7, DOI 10.1007/s12310-016-9175-2
   Priest S., 2005, EFFECTIVE LEADERSHIP
   Project Adventure, 2007, ADV BAS COUNS TRAIN
   Ringer M., 1995, J EXPERIENTIAL ED, V18, P41
   Rohnke K., 1989, SILVER BULLETS GUIDE
   Rohnke K., 1995, QUICKSILVER ADVENTUR
   Russell KC, 2017, PSYCHOTHERAPY, V54, P273, DOI 10.1037/pst0000131
   Schnur JB, 2010, CLIN PSYCHOL REV, V30, P238, DOI 10.1016/j.cpr.2009.11.005
   Schoel J., 2002, EXPLORING ISLANDS HE
   Steen S, 2014, J SPEC GROUP WORK, V39, P29, DOI 10.1080/01933922.2013.861886
   Stevens J.P., 2009, APPL MULTIVARIATE ST, V5th ed.
   Trotzer J.P., 2006, COUNSELOR GROUP INTE
   TUCKMAN BW, 1965, PSYCHOL BULL, V63, P384, DOI 10.1037/h0022100
   Wang MT, 2014, children DEV, V85, P722, DOI 10.1111/cdev.12138
   Yalom I.D., 2005, THEORY PRACTICE GROU, V5th ed.
   Young M. E., 2013, LEARNING ART HELPING
   Young TL, 2013, J SPEC GROUP WORK, V38, P52, DOI 10.1080/01933922.2012.745915
NR 65
TC 3
Z9 3
U1 0
U2 3
PU ROUTLEDGE JOURNALS, TAYLOR & FRANCIS LTD
PI ABINGDON
PA 2-4 PARK SQUARE, MILTON PARK, ABINGDON OX14 4RN, OXON, ENGLAND
SN 0193-3922
EI 1549-6295
J9 J SPEC GROUP WORK
JI J. Spec. Group Work
PY 2019
VL 44
IS 1
BP 25
EP 45
DI 10.1080/01933922.2018.1561776
PG 21
WC Psychology, Clinical
WE Emerging Sources Citation Index (ESCI)
SC Psychology
GA IB0YQ
UT WOS:000469989200003
DA 2022-09-13
ER

PT J
AU White, HC
AF White, Helen C.
TI AN ADVENTURE IN GROUP THERAPY IN A FAMILY-AGENCY SETTING
SO MENTAL HYGIENE
LA English
DT Article
NR 0
TC 2
Z9 2
U1 0
U2 0
PU NATL COMMITTEE MENTAL HYGIENCE, INC
PI NEW YORK
PA 50 UNION SQUARE, NEW YORK, NY 00000 USA
SN 0025-9683
J9 MENT HYG
JI Ment. Hyg.
PD JUL
PY 1944
VL 28
IS 3
BP 422
EP 430
PG 9
WC Psychiatry
WE Science Citation Index Expanded (SCI-EXPANDED); Social Science Citation Index (SSCI)
SC Psychiatry
GA V81CG
UT WOS:000205481400007
DA 2022-09-13
ER

PT J
AU Lane, D
   Reed, P
AF Lane, Deborah
   Reed, Paula
TI The nature space. A reflexive thematic analysis of therapists'
   experiences of 1:1 nature-based counselling and psychotherapy with
   children and young people: Exploring perspectives on the influence of
   nature within the therapeutic process
SO COUNSELLING & PSYCHOTHERAPY RESEARCH
LA English
DT Article; Early Access
DE children; adolescents and young people; counselling and psychotherapy;
   nature therapy
AB nature therapy is an emerging and rapidly developing field within counselling and psychotherapy, yet there is little published empirical research, or integrated models relating to its practice with children and Young People (CYP). The present study aimed to explore therapists' experiences of one-to-one nature-based counselling and psychotherapy with CYP, eliciting perspectives on the interaction between nature and the therapeutic process. A reflexive thematic analysis provides preliminary insights into possible mechanisms of action with the potential to inform a longer-term exploration of whether nature therapy is effective, for whom and why. The study highlights the need to better explore and understand how nature therapy supports relational and intrapsychic change in interaction with developmental processes, to inform construction of coherent and consolidated theory and models for practice.
C1 [Lane, Deborah; Reed, Paula] Univ Roehampton, Sch Psychol, London, England.
C3 Roehampton University
RP Lane, D (corresponding author), Univ Roehampton, Sch Psychol, London, England.
EM deb.lane.consulting@gmail.com
OI Lane, Deborah/0000-0002-3224-8006
CR Abram D., 1996, SPELL SENSUOUS PERCE
   Axline V., 1947, PLAY THERAPY INNER D
   Barad K., 2007, M UNIVERSE HALFWAY Q, DOI DOI 10.1215/9780822388128-002
   Barrows A., 1995, ECOPSYCHOLOGY RESTOR, P101
   Berger R., 2006, J SYSTEMIC THERAPIES, V25, P80, DOI [10.1521/jsyt.2006.25.2.80, DOI 10.1521/JSYT.2006.25.2.80]
   Berger R., 2016, ECOTHERAPY THEORY RE, P177
   Berger R, 2015, QUAL RES, V15, P219, DOI 10.1177/1468794112468475
   Braun V., 2013, SUCCESSFUL QUALITATI
   Braun V, 2021, QUAL RES PSYCHOL, V18, P328, DOI 10.1080/14780887.2020.1769238
   British Association for Counselling and Psychotherapy, 2021, OUTDOOR THERAPY GUID
   Bronfenbrenner U., 1979, ECOLOGY HUMAN DEV EX
   Brymer E, 2019, FRONT PSYCHOL, V10, DOI 10.3389/fpsyg.2019.01611
   Buzzell L., 2009, ECOTHERAPY HEALING N
   Capaldi CA, 2014, FRONT PSYCHOL, V5, DOI 10.3389/fpsyg.2014.00976
   Chown A., 2014, PLAY THERAPY OUTDOOR
   Clarke V, 2018, COUNS PSYCHOTHER RES, V18, P107, DOI 10.1002/capr.12165
   Cooley SJ, 2020, CLIN PSYCHOL REV, V77, DOI 10.1016/j.cpr.2020.101841
   Creswell J.W., 1998, QUAL INQ
   Dana D., 2018, POLYVAGAL THEORY THE
   Duncan R., 2018, NATURE MIND SYSTEMIC
   EconomicsByDesign, 2020, NHS LIB KNOWL SERV V
   Emmens J.M., 2007, THESIS
   Fonagy P., 2002, AFFECT REGULATION ME
   Ford T, 2021, BMJ-BRIT MED J, V372, DOI 10.1136/bmj.n614
   Greenleaf AT, 2014, INT J ADV COUNS, V36, P162, DOI 10.1007/s10447-013-9198-4
   Gritti P., 2017, J PSYCHOSOCIAL SYSTE, V1, P36, DOI [10.23823/jps.vlil.14, DOI 10.23823/JPS.VLIL.14]
   Harper N.J., 2019, nature therapy
   Harper NJ, 2021, INT J ENV RES PUB HE, V18, DOI 10.3390/ijerph18105117
   Heginworth I.S., 2020, ENV ARTS THERAPY, P1
   HENWOOD K, 1994, J COMMUNITY APPL SOC, V4, P225, DOI 10.1002/casp.2450040403
   Jennings S., 2011, HLTH ATTACHMENTS NEU
   Jordan M., 2016, ECOTHERAPY THEORY RE, P58
   Jordan M., 2009, ECOPSYCHOLOGY, V1, P26, DOI DOI 10.1089/ECO.2008.0003
   Jordan M., 2015, NATURE THERAPY UNDER
   Jordan M., 2016, ECOTHERAPY THEORY RE
   Jordan M, 2014, EUR J PSYCHOTHER COU, V16, P361, DOI 10.1080/13642537.2014.956773
   Jordan M, 2010, EUR J PSYCHOTHER COU, V12, P345, DOI 10.1080/13642537.2010.530105
   Kidder LH., 1987, NEW DIRECTIONS PROGR, V35, P57, DOI [10.1002/ev.1459, DOI 10.1002/EV.1459]
   Klein M., 1975, ENVY GRATITUDE OTHER, P300
   Kopytin A., 2017, ENV EXPRESSIVE THERA
   Lackey NQ, 2021, ANN LEIS RES, V24, P379, DOI 10.1080/11745398.2019.1655459
   Landreth G., 2012, PLAY THERAPY ART REL
   Langbridge D., 2007, PHENOMENOLOGICAL PSY
   Levine P. A., 2010, UNSPOKEN VOICE BODY
   McMahan EA, 2015, J POSIT PSYCHOL, V10, P507, DOI 10.1080/17439760.2014.994224
   Mental Health Foundation, 2021, NAT MENT HLTH
   Mental Health Foundation, 2021, NAT CONN NAT BEN OUR
   Music G., 2019, NURTURING children T
   Nash G., 2020, ENV ARTS THERAPY, P27
   Porges S.W., 2011, POLYVAGAL THEORY NEU
   Revell S, 2014, COUNS PSYCHOTHER RES, V14, P281, DOI 10.1080/14733145.2013.818159
   Richardson M., 2021, INT J WELLBEING, V11, P8, DOI DOI 10.5502/IJW.V11I1.1267
   Richardson M, 2019, SUSTAINABILITY-BASEL, V11, DOI 10.3390/su11123250
   Richardson M, 2018, FRONT PSYCHOL, V9, DOI 10.3389/fpsyg.2018.01500
   Royal College of Psychiatrists, 2021, FAC children AD PSYCH W
   Rust M.J., 2020, ECOPSYCHOTHERAPY
   Santostefano S., 2004, RELATIONAL PERSPECTI
   Searles H. F., 1960, NONHUMAN ENV NORMAL
   Silbert J., 2021, ANIMALS 3 RELATIONAL
   Stuart-Smith S., 2020, WELL GARDENED MIND R
   Totton N, 2021, WILD THERAPY 2 EDITI
   Van der Kolk B.A., 2014, BODY KEEPS SCORE BRA
NR 62
TC 0
Z9 0
U1 1
U2 1
PU WILEY
PI HOBOKEN
PA 111 RIVER ST, HOBOKEN 07030-5774, NJ USA
SN 1473-3145
EI 1746-1405
J9 COUNS PSYCHOTHER RES
JI Couns. Psychother. Res.
DI 10.1002/capr.12531
EA MAR 2022
PG 14
WC Psychology, Clinical
WE Emerging Sources Citation Index (ESCI)
SC Psychology
GA 0J8SH
UT WOS:000780369600001
DA 2022-09-13
ER

PT J
AU Jelalian, E
   Mehlenbeck, R
   Lloyd-Richardson, EE
   Birmaher, V
   Wing, RR
AF Jelalian, E
   Mehlenbeck, R
   Lloyd-Richardson, EE
   Birmaher, V
   Wing, RR
TI 'Adventure therapy' combined with cognitive-behavioral treatment for
   overweight adolescents
SO INTERNATIONAL JOURNAL OF OBESITY
LA English
DT Article
DE overweight; adolescents; treatment
ID OBESE adolescents; childrenHOOD OBESITY; BLOOD-PRESSURE; PHYSICAL-ACTIVITY;
   WEIGHT-LOSS; FOLLOW-UP; children; PROGRAM; INSULIN; SIBUTRAMINE
AB Objective: Since peers have such an important influence on adolescents, we evaluated the efficacy of adding peer-based 'adventure therapy' to a standard cognitive-behavioral weight control program for overweight adolescents.
   Methods: adolescents (N = 76) aged 13-16 years and 20 to 80% overweight (M = 60.56%, s.d. = 15.17%), were randomly assigned to one of two treatment conditions: cognitive-behavioral group treatment with 'adventure therapy' similar to Outward Bound (R) (cognitive-behavioral treatment with peer-enhanced adventure therapy (CBT+PEAT)) or cognitive-behavioral group treatment with aerobic exercise (CBT+EXER). Anthropometric and psychosocial measures were obtained at baseline, at the end of the 16-week intervention, and at 10 months following randomization.
   Results: adolescents assigned to both treatment conditions demonstrated significant weight loss over time, F = 29.06, df = 2, 53, P < 0.01. Average weight loss did not differ significantly between groups (-5.31 kg for CBT+PEAT and -3.20 kg for CBT+EXER) at the end of treatment. There was a significant difference in the percentage of participants maintaining a minimum 4.5 kg ( 10 pounds) weight loss (35% in the CBT-PEAT condition vs 12% in the CBT+EXER condition, P = 0.042) 10 months from randomization. We also observed a significant age by treatment group interaction, such that older adolescents randomized to CBT+PEAT demonstrated more than four times the weight loss of older adolescents assigned to CBT+EXER (M = -7.86 kg vs M = -1.72 kg) at the end of treatment.
   Conclusions: Peer-based 'adventure therapy' is a promising adjunct to standard cognitive-behavioral weight control intervention for adolescents, and may be most effective for older adolescents.
C1 Rhode Isl Hosp, Dept Psychiat, Brown Med Sch, Providence, RI 02903 USA.
   Brown Univ, Ctr Behav & Prevent Med, Weight Control & Diabet Res Ctr, Miriam Hosp, Providence, RI USA.
C3 Brown University; Lifespan Health Rhode Island; Rhode Island Hospital;
   Brown University; Lifespan Health Rhode Island; Miriam Hospital
RP Jelalian, E (corresponding author), Rhode Isl Hosp, Dept Psychiat, Brown Med Sch, 2nd Floor,1 Hoppin St, Providence, RI 02903 USA.
EM Elissa_Jelalian@brown.edu
FU NATIONAL HEART, LUNG, AND BLOOD INSTITUTE [R01HL065132] Funding Source:
   NIH RePORTER; NHLBI NIH HHS [R01 HL65132] Funding Source: Medline
CR Berkowitz RI, 2003, JAMA-J AM MED ASSOC, V289, P1805, DOI 10.1001/jama.289.14.1805
   Braet C, 1997, J PEDIATR PSYCHOL, V22, P59, DOI 10.1093/jpepsy/22.1.59
   Brownell K. D., 1994, LEARN PROGRAM WEIGHT
   CARSON D, 1994, J EXPERIENTIAL ED, V17, P40
   CHARNEY E, 1976, NEW ENGL J MED, V295, P6, DOI 10.1056/NEJM197607012950102
   Davis-Berman J, 1994, WILDERNESS THERAPY F
   *DEP HLTH HUM SERV, 2001, SURG GEN CALL ACT PR
   Emes C, 1990, ADAPTED PHYSICAL ACT, V7, P314
   EPSTEIN LH, 1990, J CONSULT CLIN PSYCH, V58, P661, DOI 10.1037/0022-006X.58.5.661
   EPSTEIN LH, 1994, HEALTH PSYCHOL, V13, P373, DOI 10.1037/0278-6133.13.5.373
   EPSTEIN LH, 1997, childrenHOOD WEIGHT CON
   Freedman DS, 1999, PEDIATRICS, V103, P1175, DOI 10.1542/peds.103.6.1175
   FRENCH SA, 1995, OBES RES, V3, P479, DOI 10.1002/j.1550-8528.1995.tb00179.x
   Godoy-Matos A, 2005, J CLIN ENDOCR METAB, V90, P1460, DOI 10.1210/jc.2004-0263
   Gunnell DJ, 1998, AM J CLIN NUTR, V67, P1111, DOI 10.1093/ajcn/67.6.1111
   GUO SS, 1994, AM J CLIN NUTR, V59, P810, DOI 10.1093/ajcn/59.4.810
   Harter S, 1989, MANUAL SOCIAL SUPPOR
   Harter S, 1988, SELF PERCEPTION PROF
   Hattie J, 1997, REV EDUC RES, V67, P43, DOI 10.3102/00346543067001043
   Hollingshead A.B., 1975, 4 FACTOR INDEX SOCIA
   Huba GJ, 1998, J adolescents HEALTH, V23, P11, DOI 10.1016/S1054-139X(98)00052-4
   IKEDA JP, 1982, J NUTR EDUC, V14, P90
   MELLIN LM, 1987, J AM DIET ASSOC, V87, P333
   MUST A, 1992, NEW ENGL J MED, V327, P1350, DOI 10.1056/NEJM199211053271904
   Neumark-Sztainer D, 2002, INT J OBESITY, V26, P123, DOI 10.1038/sj.ijo.0801853
   Ogden CL, 2002, JAMA-J AM MED ASSOC, V288, P1728, DOI 10.1001/jama.288.14.1728
   PinhasHamiel O, 1996, J PEDIATR-US, V128, P608, DOI 10.1016/S0022-3476(96)80124-7
   Prinstein MJ, 2001, J CLIN children PSYCHOL, V30, P479, DOI 10.1207/S15374424JCCP3004_05
   REYNOLDS KD, 1990, PREV MED, V19, P541, DOI 10.1016/0091-7435(90)90052-L
   ROCCHINI AP, 1988, PEDIATRICS, V82, P16
   ROCCHINI AP, 1987, HYPERTENSION, V10, P267, DOI 10.1161/01.HYP.10.3.267
   ROHNKE K, 1989, COWSTAILS COBRAS, V2
   Savoye M, 2005, J AM DIET ASSOC, V105, P364, DOI 10.1016/j.jada.2004.12.009
   Sinaiko AR, 1999, CIRCULATION, V99, P1471, DOI 10.1161/01.CIR.99.11.1471
   Steinberg L, 2001, ANNU REV PSYCHOL, V52, P83, DOI 10.1146/annurev.psych.52.1.83
   STOUT RL, 1994, J STUD ALCOHOL, P70, DOI 10.15288/jsas.1994.s12.70
   Strauss RS, 2001, ARCH PEDIAT ADOL MED, V155, P897, DOI 10.1001/archpedi.155.8.897
   WADDEN TA, 1990, PEDIATRICS, V85, P345
   Whitaker RC, 1997, NEW ENGL J MED, V337, P869, DOI 10.1056/NEJM199709253371301
   WHITEHEAD JR, 1995, PEDIATR EXERC SCI, V7, P132
   WING RR, 2003, OBESITY MECH CLIN MA
   YOUNISS J, 1992, J DEV BEHAV PEDIATR, V13, P59
NR 42
TC 91
Z9 93
U1 0
U2 17
PU NATURE PUBLISHING GROUP
PI LONDON
PA MACMILLAN BUILDING, 4 CRINAN ST, LONDON N1 9XW, ENGLAND
SN 0307-0565
EI 1476-5497
J9 INT J OBESITY
JI Int. J. Obes.
PD JAN
PY 2006
VL 30
IS 1
BP 31
EP 39
DI 10.1038/sj.ijo.0803069
PG 9
WC Endocrinology & Metabolism; Nutrition & Dietetics
WE Science Citation Index Expanded (SCI-EXPANDED); Social Science Citation Index (SSCI)
SC Endocrinology & Metabolism; Nutrition & Dietetics
GA 992SQ
UT WOS:000233904700006
PM 16158087
OA Bronze
DA 2022-09-13
ER

PT J
AU Kang, B
   Kim, T
   Kim, MJ
   Lee, KH
   Choi, S
   Lee, DH
   Kim, HR
   Jun, B
   Park, SY
   Lee, SJ
   Park, SB
AF Kang, Boram
   Kim, Taikon
   Kim, Mi Jung
   Lee, Kyu Hoon
   Choi, Seungyoung
   Lee, Dong Hun
   Kim, Hyo Ryoung
   Jun, Byol
   Park, Seen Young
   Lee, Sung-Jae
   Park, Si-Bog
TI Relief of Chronic Posterior Neck Pain Depending on the Type of Forest
   Therapy: Comparison of the Therapeutic Effect of Forest Bathing Alone
   Versus Forest Bathing With Exercise
SO ANNALS OF REHABILITATION MEDICINE-ARM
LA English
DT Article
DE Neck pain; Exercise therapy; Chronic pain; Musculoskeletal pain;
   Complementary therapies
AB Objective To compare the pain-reducing effect of forest bathing alone versus forest bathing in combination with stretching and strengthening exercises in patients with chronic posterior neck pain.
   Methods Sixty-four subjects with posterior neck pain that had lasted more than 3 months were enrolled. They were randomly divided into a forest bathing alone (FBA) group and a forest bathing with exercise (FBE) group; each group included 32 subjects. All subjects from both groups walked every morning in the forest for about 2 hours for 5 days. In the afternoon, the FBE group did a stretching and strengthening exercise for about 4 hours; the FBA group had free time in the woods. Visual analog scale (VAS) on one day, VAS over the previous week, neck disability index (NDI), EuroQol 5D-3L VAS (EQ VAS) and index (EQ index), McGill pain questionnaire (MPQ), the number of trigger points in the posterior neck region (TRPs), and the range of motion of the cervical spine were evaluated on the first and last day of the program and compared between the two groups.
   Results The number of TRPs were significantly reduced in the FBE group compared with the FBA group (p= 0.013). However, the other scales showed no significant difference between the two groups.
   Conclusion When patients with chronic posterior neck pain underwent a short-term forest bathing (less than 7 days) program, FBE was more effective in the reduction of the number of TRPs than FBA. However, all other pain measurement scales we evaluated showed no statistically significant difference between the two protocols.
C1 [Kang, Boram; Kim, Taikon; Kim, Mi Jung; Lee, Kyu Hoon; Choi, Seungyoung; Lee, Dong Hun; Park, Si-Bog] Hanyang Univ, Coll Med, Dept Rehabil Med, Seoul, South Korea.
   [Kim, Hyo Ryoung; Jun, Byol; Park, Seen Young; Lee, Sung Jae] Korea Univ, Coll Med, Dept Integrat Med, Seoul, South Korea.
C3 Hanyang University; Korea University; Korea University Medicine (KU
   Medicine)
RP Park, SB (corresponding author), Hanyang Univ, Coll Med, Med Ctr, Dept Rehabil Med, 222-1 Wangsimni Ro, Seoul 04763, South Korea.
EM sibopark@hanyang.ac.kr
RI Park, Si-Bog/P-1579-2015
OI Park, Si-Bog/0000-0001-8910-2262; Lee, Kyu Hoon/0000-0001-7372-5676
FU Ministry of Culture, Sports and Tourism (MCST); Korea Creative Content
   Agency (KOCCA) in the Culture Technology (CT) Research & Development
   Program; Korea Forest Service
FX This research is supported by Ministry of Culture, Sports and Tourism
   (MCST) and Korea Creative Content Agency (KOCCA) in the Culture
   Technology (CT) Research & Development Program 2015 and Korea Forest
   Service.
CR Aker PD, 1996, BMJ-BRIT MED J, V313, P1291
   Baldry Peter, 2002, Acupunct Med, V20, P2
   Braddom RL, 2011, PHYS MED REHABILITAT
   Bronfort G, 2001, SPINE, V26, P788, DOI 10.1097/00007632-200104010-00020
   신윤경, 2010, [stress, 스트레스 硏究], V18, P167
   Cote P, 1998, SPINE, V23, P1689, DOI 10.1097/00007632-199808010-00015
   Douglass AB, 2004, J AM BOARD FAM PRACT, V17, pS13, DOI 10.3122/jabfm.17.suppl_1.S13
   Irnich D, 2002, PAIN, V99, P83, DOI 10.1016/S0304-3959(02)00062-3
   Lee J, 2011, PUBLIC HEALTH, V125, P93, DOI 10.1016/j.puhe.2010.09.005
   Lee S. I., 2003, J KOREAN I FOR REACT, V7, P25
   Li Qing, 2010, Environmental Health and Preventive Medicine, V15, P9, DOI 10.1007/s12199-008-0068-3
   MELZACK R, 1975, PAIN, V1, P277, DOI 10.1016/0304-3959(75)90044-5
   Park HS, 2014, J KOREAN I FOR RECRE, V18, P13
   Reips UD, 2008, BEHAV RES METHODS, V40, P699, DOI 10.3758/BRM.40.3.699
   Sung J, 2012, CLIN EXP HYPERTENS, V34, P1, DOI 10.3109/10641963.2011.618195
   Szende A., 2007, EQ 5D VALUE SETS INV
   VERNON H, 1991, J MANIP PHYSIOL THER, V14, P409
   Wheeler AH, 2001, PAIN, V94, P255, DOI 10.1016/S0304-3959(01)00358-X
   Ylinen J, 2007, Eura Medicophys, V43, P119
NR 19
TC 12
Z9 12
U1 4
U2 25
PU KOREAN ACAD REHABILITATION MEDICINE
PI SEOUL
PA 5F, YOUNGHAN BLDG, 742-22 BANPO-DONG, SEOCHO-GU, SEOUL, 137-040, SOUTH
   KOREA
SN 2234-0645
EI 2234-0653
J9 ANN REHABIL MED-ARM
JI Ann. Rehabil. Med.-ARM
PD DEC
PY 2015
VL 39
IS 6
BP 957
EP 963
DI 10.5535/arm.2015.39.6.957
PG 7
WC Rehabilitation
WE Emerging Sources Citation Index (ESCI)
SC Rehabilitation
GA VC6DQ
UT WOS:000433890900013
PM 26798610
OA Green Published, Green Submitted, gold
DA 2022-09-13
ER

PT J
AU Kim, JG
   Shin, WS
AF Kim, Jin-Gun
   Shin, Won-Sop
TI Forest Therapy Alone or with a Guide: Is There a Difference between
   Self-Guided Forest Therapy and Guided Forest Therapy Programs?
SO INTERNATIONAL JOURNAL OF ENVIRONMENTAL RESEARCH AND PUBLIC HEALTH
LA English
DT Article
DE self-guided forest therapy; guided forest therapy program; healing
   factor; health benefits
ID SHINRIN-YOKU; SALIVARY CORTISOL; BLOOD-PRESSURE; URBAN; ENVIRONMENTS;
   EXPERIENCES; RESTORATION; SOUNDSCAPE; ATMOSPHERE; COUNTRYSIDE
AB There are generally two types of forest therapy. One is to walk or view the forest alone without a guide, and the other is to be accompanied by a guide. This study aimed to investigate the healing factors and health benefitss of self-guided forest therapy and guided forest therapy programs and examine the differences in characteristics between interventions. Thirty-seven undergraduate students participated in a randomized experiment (19 in the self-guided forest therapy and 18 in the guided forest therapy program). Data were collected from 111 self-reported essays after each intervention (three essays per person). Results revealed that the forest healing factors contained four categories in common: auditory element, visual element, tactile element, and olfaction element. Forest therapy's health benefitss included five categories in common: change of mind and body, introspection, change of emotion, cognitive change, and social interaction. Among the typical differences, the self-guided forest therapy group mentioned more keywords related to introspection than the guided forest therapy program group. On the other hand, the guided forest therapy program group mentioned more keywords associated with the change of emotion and social interaction than the self-guided forest therapy. Our findings show that self-guided forest therapy provides an opportunity for self-reflection to focus on and think about one's inner self. On the other hand, guided forest therapy programs provide positive emotional changes and promoting social bonds through interaction with others. Therefore, because the effects that can be obtained vary depending on the type of forest therapy, participants can utilize forest healing to suit the desired outcomes.
C1 [Kim, Jin-Gun] Korea Forest Therapy Forum Inc Assoc, Cheongju 28644, South Korea.
   [Shin, Won-Sop] Chungbuk Natl Univ, Dept Forest Sci, Cheongju 28644, South Korea.
C3 Chungbuk National University
RP Shin, WS (corresponding author), Chungbuk Natl Univ, Dept Forest Sci, Cheongju 28644, South Korea.
EM K64804171@gmail.com; shinwon@chungbuk.ac.kr
OI Kim, Jin Gun/0000-0003-4023-3872; Shin, Won Sop/0000-0002-5665-1502
CR Armenta CN, 2017, EMOT REV, V9, P183, DOI 10.1177/1754073916669596
   Bergman M., 2016, INT ENCY COMMUNICATI, DOI [10.1002/9781118766804.wbiect248, DOI 10.1002/9781118766804.WBIECT248]
   Berman MG, 2012, J AFFECT DISORDERS, V140, P300, DOI 10.1016/j.jad.2012.03.012
   Berman MG, 2008, PSYCHOL SCI, V19, P1207, DOI 10.1111/j.1467-9280.2008.02225.x
   Berto R, 2005, J ENVIRON PSYCHOL, V25, P249, DOI 10.1016/j.jenvp.2005.07.001
   Bielinis E, 2020, INT J ENV RES PUB HE, V17, DOI 10.3390/ijerph17010118
   Bielinis E, 2019, FORESTS, V10, DOI 10.3390/f10010034
   Boothby EJ, 2014, PSYCHOL SCI, V25, P2209, DOI 10.1177/0956797614551162
   Boud D., 1985, USING EXPERIENCE LEA, P73
   Chen HT, 2018, FORESTS, V9, DOI 10.3390/f9070403
   홍순상, 2012, [The Korean Society of Oriental Neuropsychiatry, 동의신경정신과학회지], V23, P169, DOI 10.7231/JON.2012.23.4.169
   Choi S., 2014, INT J SCH SOC WORK, V29, P671
   Choi S., 2013, J KOREA OPEN ASS EAR, V18, P181
   Dewey J., 1933, WE THINK, P9
   Downe-Wamboldt B, 1992, Health Care Women Int, V13, P313
   Folkman S, 2004, ANNU REV PSYCHOL, V55, P745, DOI 10.1146/annurev.psych.55.090902.141456
   Hammitt WE, 2000, ENVIRON BEHAV, V32, P521, DOI 10.1177/00139160021972649
   Harpham T., 1988, SHADOW CITY
   Hartig T, 2003, J ENVIRON PSYCHOL, V23, P109, DOI 10.1016/S0272-4944(02)00109-3
   Hendee J., 1987, WILDERNESS EXPERIENC
   Herzog TR, 2010, ENVIRON BEHAV, V42, P395, DOI 10.1177/0013916508328610
   Jang CheoulSoon, 2017, Korean Journal of Environment and Ecology, V31, P595, DOI 10.13047/KJEE.2017.31.6.595
   Jung WH, 2015, URBAN FOR URBAN GREE, V14, P274, DOI 10.1016/j.ufug.2015.02.004
   Kaplan R., 1984, Leisure Sciences, V6, P271, DOI 10.1080/01490408409513036
   Kaplan R., 1989, EXPERIENCE NATURE PS
   Kaplan S, 2010, PERSPECT PSYCHOL SCI, V5, P43, DOI 10.1177/1745691609356784
   오경희, 2016, [Korean Journal of Youth Studies, 청소년학연구], V23, P1
   전부기, 2016, [The Journal of Korean institute of Forest Recreation, 한국산림휴양학회지], V20, P91
   Kim Su-Hee, 2015, [The Korea Association of children Care and Education, 한국영유아보육학], V90, P1
   Kim Y., 2010, QUALITATIVE RES METH
   Korpela KM, 2003, ENVIRON BEHAV, V35, P331, DOI 10.1177/0013916503035003002
   Krippendorff K., 1980, VALIDITY CONTENT ANA
   Lam KC, 2010, ACTA ACUST UNITED AC, V96, P463, DOI 10.3813/AAA.918299
   Lavandier C, 2006, ACTA ACUST UNITED AC, V92, P912
   Lazarus R.S, 2006, STRESS EMOTION NEW S
   Lederbogen F, 2011, NATURE, V474, P498, DOI 10.1038/nature10190
   Lee HJ, 2019, URBAN FOR URBAN GREE, V38, P383, DOI 10.1016/j.ufug.2019.01.017
   Lee J, 2011, PUBLIC HEALTH, V125, P93, DOI 10.1016/j.puhe.2010.09.005
   Lee J, 2014, EVID-BASED COMPL ALT, V2014, DOI 10.1155/2014/834360
   Lee J, 2009, SCAND J FOREST RES, V24, P227, DOI 10.1080/02827580902903341
   Li Q, 2008, J BIOL REG HOMEOS AG, V22, P45
   Li Q, 2009, INT J IMMUNOPATH PH, V22, P951, DOI 10.1177/039463200902200410
   Lim PY, 2020, INT J ENV RES PUB HE, V17, DOI 10.3390/ijerph17165989
   Liu J, 2014, LANDSCAPE URBAN PLAN, V123, P30, DOI 10.1016/j.landurbplan.2013.12.003
   MANNELL RC, 1988, J LEISURE RES, V20, P289, DOI 10.1080/00222216.1988.11969782
   Mao GX, 2012, J CARDIOL, V60, P495, DOI 10.1016/j.jjcc.2012.08.003
   McKenzie K, 2013, J AFFECT DISORDERS, V150, P1019, DOI 10.1016/j.jad.2013.05.032
   Medvedev O, 2015, APPL ACOUST, V96, P20, DOI 10.1016/j.apacoust.2015.03.004
   Miyazaki Y., 2018, SHINRIN YOKU ART JAP, P192
   Moon K, 2014, CONSERV BIOL, V28, P1167, DOI 10.1111/cobi.12326
   Morita E, 2007, PUBLIC HEALTH, V121, P54, DOI 10.1016/j.puhe.2006.05.024
   Morita E, 2011, BIOPSYCHOSOC MED, V5, DOI 10.1186/1751-0759-5-13
   Moskowitz JT, 2001, EMO SOC BEH, P311
   Nilsson ME, 2006, ACTA ACUST UNITED AC, V92, P903
   Ochiai H, 2015, INT J ENV RES PUB HE, V12, P2532, DOI 10.3390/ijerph120302532
   Oh KH, 2020, INT J ENV RES PUB HE, V17, DOI 10.3390/ijerph17030685
   Park B.J., 2007, J JAPANESE I LANDSCA, V70, P597, DOI [10.5632/jila.70.597, DOI 10.5632/JILA.70.597]
   Park B.J., 2012, FOREST MED, P55
   Park BJ, 2008, SCAND J FOREST RES, V23, P278, DOI 10.1080/02827580802055978
   Park Bum-Jin, 2007, Journal of Physiological Anthropology, V26, P123, DOI 10.2114/jpa2.26.123
   Park BJ, 2011, LANDSCAPE URBAN PLAN, V102, P24, DOI 10.1016/j.landurbplan.2011.03.005
   Park BJ, 2009, SILVA FENN, V43, P291, DOI 10.14214/sf.213
   Pretty J, 2007, J ENVIRON PLANN MAN, V50, P211, DOI 10.1080/09640560601156466
   Rapson R, 1993, CURR DIR PSYCHOL SCI, V2, P96, DOI [10.1111/1467-8721.ep10770953, DOI 10.1111/1467-8721.EP10770953]
   Reis HT, 2017, J POSIT PSYCHOL, V12, P547, DOI 10.1080/17439760.2016.1221123
   Rime B, 2009, EMOT REV, V1, P60, DOI 10.1177/1754073908097189
   Rogers C.R., 1995, WAY BEING
   SANDELOWSKI M, 1995, RES NURS HEALTH, V18, P371, DOI 10.1002/nur.4770180411
   Shin Chang Seob, 2015, [Journal of Korean Society of Forest Science, 한국산림과학회지], V104, P294, DOI 10.14578/jkfs.2015.104.2.294
   Shin W., FOREST POLICY FOREST
   조영민, 2011, [The Journal of Korean institute of Forest Recreation, 한국산림휴양학회지], V15, P97
   조영민, 2011, [The Journal of Korean institute of Forest Recreation, 한국산림휴양학회지], V15, P69
   Song C, 2019, INT J ENV RES PUB HE, V16, DOI 10.3390/ijerph16020229
   Song CR, 2018, INT J ENV RES PUB HE, V15, DOI 10.3390/ijerph15122804
   Song CR, 2017, URBAN FOR URBAN GREE, V27, P246, DOI 10.1016/j.ufug.2017.08.015
   Song CR, 2017, URBAN FOR URBAN GREE, V21, P247, DOI 10.1016/j.ufug.2016.12.010
   Song CR, 2016, INT J ENV RES PUB HE, V13, DOI 10.3390/ijerph13080781
   Sonntag-Ostrom E, 2015, URBAN FOR URBAN GREE, V14, P607, DOI 10.1016/j.ufug.2015.06.002
   Srivastava Kalpana, 2009, Ind Psychiatry J, V18, P75, DOI 10.4103/0972-6748.64028
   Staats H, 2004, J ENVIRON PSYCHOL, V24, P199, DOI 10.1016/j.jenvp.2003.12.005
   Sung J, 2012, CLIN EXP HYPERTENS, V34, P1, DOI 10.3109/10641963.2011.618195
   Taylor AF, 2002, J ENVIRON PSYCHOL, V22, P49, DOI 10.1006/jevp.2001.0241
   TENNESSEN CM, 1995, J ENVIRON PSYCHOL, V15, P77, DOI 10.1016/0272-4944(95)90016-0
   Tsunetsugu Yuko, 2007, Journal of Physiological Anthropology, V26, P135, DOI 10.2114/jpa2.26.135
   Tsunetsugu Y, 2013, LANDSCAPE URBAN PLAN, V113, P90, DOI 10.1016/j.landurbplan.2013.01.014
   Tsunetsugu Yuko, 2010, Environmental Health and Preventive Medicine, V15, P27, DOI 10.1007/s12199-009-0091-z
   Turan MT, 2008, ANADOLU PSIKIYATR DE, V9, P238
   ULRICH RS, 1991, J ENVIRON PSYCHOL, V11, P201, DOI 10.1016/S0272-4944(05)80184-7
   United Nations Department of Economic and Social Affairs, WORLD URB PROSP 2018
   Woo Jong Min, 2012, [Journal of Korean Society of Forest Science, 한국산림과학회지], V101, P677
   Yalom I. D, 1990, BRIT J PSYCHIAT, V157, P304, DOI DOI 10.1192/S0007125000062723
   Yu CP, 2017, INT J ENV RES PUB HE, V14, DOI 10.3390/ijerph14080897
   Zhang Y., 2014, NEW ARCHIT, V5, P18
   Zhang Y, 2017, NOISE HEALTH, V19, P65, DOI 10.4103/nah.NAH_73_16
NR 94
TC 2
Z9 2
U1 23
U2 59
PU MDPI
PI BASEL
PA ST ALBAN-ANLAGE 66, CH-4052 BASEL, SWITZERLAND
EI 1660-4601
J9 INT J ENV RES PUB HE
JI Int. J. Environ. Res. Public Health
PD JUL
PY 2021
VL 18
IS 13
AR 6957
DI 10.3390/ijerph18136957
PG 15
WC Environmental Sciences; Public, Environmental & Occupational Health
WE Science Citation Index Expanded (SCI-EXPANDED); Social Science Citation Index (SSCI)
SC Environmental Sciences & Ecology; Public, Environmental & Occupational
   Health
GA TF9HF
UT WOS:000671024800001
PM 34209647
OA Green Published, gold
DA 2022-09-13
ER

PT J
AU Kraft, M
   Cornelius-White, J
AF Kraft, Micah
   Cornelius-White, Jeffrey
TI adolescents Experiences in Wilderness Therapy: A Systematic Review of
   Qualitative Studies
SO JOURNAL OF CREATIVITY IN MENTAL HEALTH
LA English
DT Review
DE Wilderness therapy; qualitative research; systematic review;
   adolescents; adventure therapy; creativity in counseling
AB Wilderness therapy with adolescents is emerging as a bonafide counseling modality, both in terms of practice and research evidence. The researchers bring together qualitative literature to identify the meaningful elements for adolescents clients and their families who participate in wilderness therapy. This review describes the search and selection process and the resultant nine included studies to provide an initial synthesis of the methods and findings of this literature. Most studies used small samples with interview as the primary data-gathering tool. The studies included common themes of family functioning, improved communication and relationships, person-environment connection and experiential components, transitions, and changes to the self-concept. The systematic review concludes with suggestions for future research and implications for practitioners.
C1 [Kraft, Micah; Cornelius-White, Jeffrey] Missouri State Univ, 901 S Natl Ave, Springfield, MO 65897 USA.
C3 Missouri State University
RP Cornelius-White, J (corresponding author), Missouri State Univ, 901 S Natl Ave, Springfield, MO 65897 USA.
EM jcornelius-white@Missouristate.edu
RI Cornelius-WHite, Jeffrey/AAQ-3003-2021
OI Cornelius-WHite, Jeffrey/0000-0003-1994-6827
CR Daniels B.L., 2014, THESIS
   Dolgin R, 2014, J CREAT MENT HEALTH, V9, P83, DOI 10.1080/15401383.2013.864963
   Gerrard L. L., 2012, THESIS
   Government Accountability Office, 2007, RES TREATM PROGR REG
   Harper N.J., 2007, THESIS
   Hillstead D. R., 2004, THESIS
   Hoag M. J., 1999, ANN M W PSYCH ASS IR
   Hoag MJ, 2014, J EXPERIENT EDUC, V37, P382, DOI 10.1177/1053825914540837
   Lambie I., 2009, J SEX AGGRESS, V15, P161, DOI [10.1080/13552600902823055, DOI 10.1080/13552600902823055]
   Liermann K, 2016, CONTEMP FAM THER, V38, P14, DOI 10.1007/s10591-015-9371-5
   Marti S. J., 2007, THESIS
   Mosher J. R., 2015, THESIS
   Noblit George W., 1988, QUALITATIVE RES METH, V11
   Outdoor Behavioral Healthcare Council, 2014, US
   Russell K. C., 2003, children YOUTH CARE FOR, V32, P355, DOI DOI 10.1023/B:CCAR.0000004507.12946.7E
   White N. William., 2011, THESIS
   Wikipedia contributors, 2018, WIKIPEDIA FREE E
NR 17
TC 1
Z9 1
U1 0
U2 5
PU ROUTLEDGE JOURNALS, TAYLOR & FRANCIS LTD
PI ABINGDON
PA 2-4 PARK SQUARE, MILTON PARK, ABINGDON OX14 4RN, OXON, ENGLAND
SN 1540-1383
EI 1540-1391
J9 J CREAT MENT HEALTH
JI J. Creat. Ment. Health
PY 2020
VL 15
IS 3
BP 343
EP 352
DI 10.1080/15401383.2019.1696259
EA NOV 2019
PG 10
WC Psychology, Clinical
WE Emerging Sources Citation Index (ESCI)
SC Psychology
GA NE8KO
UT WOS:000500167800001
DA 2022-09-13
ER

PT J
AU Bettmann, JE
   Gillis, HL
   Speelman, EA
   Parry, KJ
   Case, JM
AF Bettmann, Joanna E.
   Gillis, Harold L. (Lee)
   Speelman, Elizabeth A.
   Parry, Kimber J.
   Case, Jonathan M.
TI A Meta-analysis of Wilderness Therapy Outcomes for Private Pay Clients
SO JOURNAL OF children AND FAMILY STUDIES
LA English
DT Article
DE Wilderness therapy; Therapeutic outcomes; Meta-analysis; adolescents;
   Private-pay; Outdoor behavioral healthcare
ID RESIDENTIAL-TREATMENT; ATTACHMENT; YOUTH; adolescents; PROGRAMS;
   ALLIANCE; CAMP
AB Wilderness therapy is becoming a more widely used intervention for adolescents, but there have not been any meta-analyses focused solely on its clinical efficacy for private pay clients. This study's objective was to conduct outcome-based meta-analyses of private-pay wilderness therapy programs, benchmark primary features of this approach, and educate the clinical community as to its efficacy. The authors conducted a review of all available databases, as well as manual searches. Searches resulted in a meta-analysis based on 36 studies, totaling 2399 participants receiving wilderness therapy. Our meta-analyses found medium effect sizes for all six constructs assessed: self-esteem (g = 0.49), locus of control (g = 0.55), behavioral observations (g = 0.75), personal efficacy (g = 0.46), clinical measures (g = 0.50) and interpersonal measures (g = 0.54). Subgroup analyses included age of participants, duration of program, open or closed model, presence of a mental health practitioner, and publication year.
C1 [Bettmann, Joanna E.; Parry, Kimber J.; Case, Jonathan M.] Univ Utah, 395 South 1500 East,Room 101, Salt Lake City, UT 84112 USA.
   [Gillis, H. L.; Speelman, Elizabeth A.] Georgia Coll, Milledgeville, GA 31061 USA.
C3 Utah System of Higher Education; University of Utah; University System
   of Georgia; Georgia College & State University
RP Bettmann, JE (corresponding author), Univ Utah, 395 South 1500 East,Room 101, Salt Lake City, UT 84112 USA.
EM Joanna.Schaefer@socwk.utah.edu
OI Bettmann, Joanna/0000-0002-1849-2029
CR Anderson A.R., 1995, THESIS
   Bandoroff S., 1992, WILDERNESS FAMILY TH
   Bateman Jr K. V., 1990, THESIS
   BECK AT, 1961, ARCH GEN PSYCHIAT, V4, P561, DOI 10.1001/archpsyc.1961.01710120031004
   Becker SP, 2010, children YOUTH CARE FOR, V39, P47, DOI 10.1007/s10566-009-9085-7
   Behrens E., 2006, 114 ANN CONV AM PSYC
   Behrens E., 2008, J THERAPEUTIC SCH PR, V2, P81
   Bettmann J. E., 2005, THESIS
   Bettmann JE, 2008, CLIN SOC WORK J, V36, P51, DOI 10.1007/s10615-007-0134-0
   Bettmann JE, 2013, J children FAM STUD, V22, P1039, DOI 10.1007/s10826-012-9665-2
   Bettmann JE, 2011, children YOUTH CARE FOR, V40, P499, DOI 10.1007/s10566-011-9146-6
   Bickman L, 2004, J BEHAV HEALTH SER R, V31, P134
   Borenstein M, 2014, COMPREHENSIVE META A
   Borenstein M., 2009, INTRO META ANAL, DOI 10.1002/9780470743386
   Bowen J.D., 2013, OPEN PSYCHOL J, V6, P28, DOI [10.2174/1874350120130802001, DOI 10.2174/1874350120130802001]
   Burlingame G. M., 1995, YOUTH OUTCOME QUESTI
   Card N. A., 2012, APPL METAANALYSIS SO
   Cason D., 1994, J EXPT LEARNING, V17, P40, DOI [10.1177/105382599401700109, DOI 10.1177/105382599401700109]
   Chambless DL, 1998, J CONSULT CLIN PSYCH, V66, P7, DOI 10.1037/0022-006X.66.1.7
   Christensen N. E., 2008, THESIS
   Clark J. P., 2004, J EXPERIENTIAL ED, V27, P213, DOI DOI 10.1177/105382590402700207
   Cohen J., 1988, STAT POWER ANAL BEHA
   Crisp S., 1996, INT MODELS BEST PRAC
   Davis-Berman J., 1989, J CONTEMP PSYCHOTHER, V19, P270
   Duval S, 2000, BIOMETRICS, V56, P455, DOI 10.1111/j.0006-341X.2000.00455.x
   Eikenaes I, 2006, NORD J PSYCHIAT, V60, P275, DOI 10.1080/08039480600790093
   Ellis PD, 2010, ESSENTIAL GUIDE TO EFFECT SIZES: STATISTICAL POWER, META-ANALYSIS AND THE INTERPRETATION OF RESEARCH RESULTS, P1
   Ganapol D. S., 2008, THESIS
   Gass M., 2012, ADVENTURE THERAPY TH
   Gerstein D., 1990, TREATING DRUG PROBLE
   Hagan J. D., 2002, THESIS
   Hair H.J., 2005, J children FAM STUD, V14, P551, DOI [10.1007/s10826-005-7188-9, DOI 10.1007/S10826-005-7188-9]
   Harper N. J., 2007, children YOUTH CARE FOR, V36, P111, DOI [10.1007/s10566-007-9035-1, DOI 10.1007/S10566-007-9035-1]
   Harper N. J., 2008, INT J children FAMILY W, V1, P19
   Harper NJ, 2009, J ADVENTURE EDUC OUT, V9, P45, DOI 10.1080/14729670802460866
   Harrison M. M., 1999, THESIS
   Hattie J, 1997, REV EDUC RES, V67, P43, DOI 10.3102/00346543067001043
   Haywood M. M., 2001, THESIS
   Herrity G. C., 2009, THESIS
   Hoag MJ, 2013, RESID TREAT children YO, V30, P294, DOI 10.1080/0886571X.2013.852452
   Hooper SR, 2000, AM J ORTHOPSYCHIAT, V70, P491, DOI 10.1037/h0087807
   Jeppson M., 2008, THESIS
   KANAS N, 1988, HOSP COMMUNITY PSYCH, V39, P546
   KIMBALL RO, 1993, ADVENTURE THERAPY TH, P11
   Knorth EJ, 2008, children YOUTH SERV REV, V30, P123, DOI 10.1016/j.childrenyouth.2007.09.001
   Kraus I. W., 1982, THESIS
   Larson BA, 2007, J EXP EDUC, V29, P313, DOI 10.1177/105382590702900304
   Lewis B. A., 1994, THESIS
   Lewis SF, 2013, children ADOL MENT H-UK, V18, P33, DOI 10.1111/j.1475-3588.2012.00657.x
   LORENTZEN S, 2008, ANN M SOC PSYCH RES
   Lowe T. A., 2005, THESIS
   Magle-Haberek NA, 2012, RESID TREAT children YO, V29, P202, DOI 10.1080/0886571X.2012.697433
   Millon T., 1993, MILLON adolescents CL
   Moses T, 2000, AM J ORTHOPSYCHIAT, V70, P474, DOI 10.1037/h0087681
   Mulvaney T. R., 2011, EFFICACY OUTDOOR THE
   Neill J. T., 1997, DEV PSYCHOMETRICS LI
   Newes S. L., 2007, 2007 AM PSYCH ASS CO
   Norcross J.C., 2002, PSYCHOTHERAPY RELATI, P3
   Norton C. L., 2007, THESIS
   Norton CL, 2014, J EXP EDUC, V37, P46, DOI 10.1177/1053825913518895
   NOWICKI S, 1973, J CONSULT CLIN PSYCH, V40, P148, DOI 10.1037/h0033978
   Nurenberg S. J. G., 1985, THESIS
   Pawlowski M., 1993, MENTAL HLTH AUSTR, V1, P8
   Pierce CA, 2008, ORGAN RES METHODS, V11, P188, DOI 10.1177/1094428106296641
   Price R., 1998, EXPLORING BOUNDARIES
   Reed-Calsadillas C., 2002, THESIS CALIFORNIA ST
   Rice S., 1988, THESIS
   Rodgers JH, 2000, AM J DRUG ALCOHOL AB, V26, P429, DOI 10.1081/ADA-100100254
   Romi S., 2004, children YOUTH CARE FOR, V33, P115, DOI [10.1023/B:CCAR.0000019634.47226, DOI 10.1023/B:CCAR.0000019634.47226.AB, DOI 10.1023/B:CCAR.0000019634.47226]
   Ronalds L, 2008, ACHPER HLTH LIFESTYL, V55, P7
   Rosen L, 2003, J THERAPEUTIC WILDER, V3, P7
   Rosenberg M., 1965, SOC adolescents SELF, DOI 10.1515/9781400876136
   Russell K., 2002, children YOUTH CARE FOR, DOI DOI 10.1023/A:1021110417119
   Russell K. C., 1999, THESIS
   Russell K. C., 2000, J EXPERIENTIAL ED, V23, P170, DOI DOI 10.1177/105382590002300309
   Russell K. C., 2003, children YOUTH CARE FOR, V32, P355, DOI DOI 10.1023/B:CCAR.0000004507.12946.7E
   Russell K. C., 2001, J EXPERIENTIAL ED, V24, P70, DOI DOI 10.1177/105382590102400203
   Russell K. C., 2000, 26 ID U MOSC WILD RE
   Russell K. C., 1999, P WILD SCI TIM CHANG, P207
   Russell KC, 2005, children YOUTH CARE FOR, V34, P209, DOI DOI 10.1007/S10566-005-3470-7
   Russell K, 2008, J EXP EDUC, V31, P55, DOI 10.1177/105382590803100106
   Russell KC, 2008, J GROUPS ADDICT RECO, V2, P68, DOI 10.1080/15560350802081264
   Shin Won Sop, 2012, Environmental Health and Preventive Medicine, V17, P73, DOI 10.1007/s12199-011-0215-0
   STEENBARGER BN, 1994, PROF PSYCHOL-RES PR, V25, P111, DOI 10.1037/0735-7028.25.2.111
   Substance Abuse and Mental Health Services Administration Office of Applied Studies, 2008, MENT HLTH SERV US YO
   The Cochrane Collaboration, 2011, COCHRANE HDB SYSTEMA
   Tourigny Marc, 2007, Violence Vict, V22, P334, DOI 10.1891/088667007780842775
   Tucker AR, 2015, children YOUTH CARE FOR, V44, P671, DOI 10.1007/s10566-015-9301-6
   US Department of Health and Human Services, 1999, MENT HLTH REP SURG G
   Vissell R., 2004, THESIS
   West M, 1998, J YOUTH adolescents, V27, P661, DOI 10.1023/A:1022891225542
   Wilson SJ, 2000, EVAL PROGRAM PLANN, V23, P1, DOI 10.1016/S0149-7189(99)00040-3
   Yalom I., 2005, THEORY PRACTICE GROU
   Young M. C., 2010, J THERAPEUTIC SCH PR, V4, P80
NR 94
TC 37
Z9 38
U1 1
U2 21
PU SPRINGER
PI NEW YORK
PA ONE NEW YORK PLAZA, SUITE 4600, NEW YORK, NY, UNITED STATES
SN 1062-1024
EI 1573-2843
J9 J children FAM STUD
JI J. children Fam. Stud.
PD SEP
PY 2016
VL 25
IS 9
BP 2659
EP 2673
DI 10.1007/s10826-016-0439-0
PG 15
WC Family Studies; Psychology, Developmental; Psychiatry
WE Social Science Citation Index (SSCI)
SC Family Studies; Psychology; Psychiatry
GA DT0DJ
UT WOS:000381152600002
DA 2022-09-13
ER

PT J
AU BYERS, ES
AF BYERS, ES
TI WILDERNESS CAMPING AS A THERAPY FOR EMOTIONALLY-DISTURBED children -
   CRITICAL-REVIEW
SO EXCEPTIONAL children
LA English
DT Review
C1 W VIRGINIA UNIV,DEPT PSYCHOL,MORGANTOWN,WV 26506.
   PRESSLEY RIDGE SCH,OHIOPYLE,PA.
C3 West Virginia University
RI Byers, Sandra/AFT-3723-2022
OI Byers, Sandra/0000-0002-6511-6712
CR BAER DJ, 1975, PSYCHOL REP, V36, P547, DOI 10.2466/pr0.1975.36.2.547
   FELDMAN RA, 1975, COMMUNITY MENT HLT J, V11, P10, DOI 10.1007/BF01420459
   FIERKING RA, 1974, BEHAVIOR MODIFICATIO
   FOREHAND R, 1974, BEHAVIOR MODIFICATIO
   FREMOUW WJ, 1977, ISSUES PROGRAM EVALU
   GOODRICH L, 1974, CAMPING THERAPY ITS
   HOBBS TR, 1972, HOSP COMMUNITY PSYCH, V23, P298
   HUGHES AH, 1973, adolescents, V8, P43
   JUNG J, 1973, INT J CRIMINOLOGY PE, V1, P385
   KAPLAN HK, 1974, CAMPING THERAPY ITS
   KELLY FJ, 1971, CRIME DELINQUENCY, V17, P437, DOI 10.1177/001112877101700409
   KELLY FJ, 1969, PSYCHOL REP, V25, P719, DOI 10.2466/pr0.1969.25.3.719
   KELLY FJ, 1974, OCT C EXP ED COL
   KOLE DM, 1969, HOSP COMMUNITY PSYCH, V20, P150
   KRIPPNER S, 1972, INTERPERSONAL DEV, V2, P121
   LATTAL KA, 1969, J APPL BEHAV ANAL, V2, P195, DOI 10.1901/jaba.1969.2-195
   LOWRY TP, 1974, CAMPING THERAPY ITS
   LUPTON FD, 1972, DISS ABSTR INT, V33, P2780
   MAND CL, 1973, J SCHOOL HEALTH, V43, P8, DOI 10.1111/j.1746-1561.1973.tb01830.x
   MCNEIL EB, 1957, J SOC ISSUES, V13, P3, DOI 10.1111/j.1540-4560.1957.tb01372.x
   MCNEIL EB, 1962, MICHIGAN Q REV, V1, P112
   MIDDLEMAN R, 1963, SOC WORK, V8, P88, DOI 10.1093/sw/8.2.88
   MORSE WC, 1957, J SOC ISSUES, V13, P15
   RAWSON HE, 1973, children WELFARE, V52, P511
   RICKARD HC, 1974, PERCEPT MOTOR SKILL, V39, P875, DOI 10.2466/pms.1974.39.2.875
   RICKARD HC, 1971, BEHAV THER, V2, P340, DOI 10.1016/S0005-7894(71)80067-9
   RICKARD HC, 1971, BEHAVIORAL INTERVENT
   RICKARD HC, 1973, J COMMUNITY PSYCHOLO, V1, P217
   RICKARD HC, 1974, BEHAVIOR MODIFICATIO
   ROSEN EJ, 1974, DISS ABSTR INT A, V35, P288
   ROSEN HG, 1959, children, V6, P86
   SHEA TM, 1977, CAMPING SPECIAL CHIL
   SHERIF M, 1969, SOCIAL PSYCHOLOGY
   SHNIDERM.CM, 1974, SOC WORK, V19, P354, DOI 10.1093/sw/19.3.354
   TAYLOR GE, 1974, PSYCHOL REP, V34, P419, DOI 10.2466/pr0.1974.34.2.419
   VERVEN N, 1957, J SOC ISSUES, V13, P54, DOI 10.1111/j.1540-4560.1957.tb01378.x
   1975, WILDERNESS WAY
   [No title captured]
NR 38
TC 6
Z9 6
U1 0
U2 4
PU COUNCIL EXCEPTIONAL children
PI RESTON
PA 1920 ASSOCIATION DR, RESTON, VA 22091-1589
SN 0014-4029
J9 EXCEPT children
JI Except. children.
PY 1979
VL 45
IS 8
BP 628
EP 635
DI 10.1177/001440297904500805
PG 8
WC Education, Special; Rehabilitation
WE Social Science Citation Index (SSCI)
SC Education & Educational Research; Rehabilitation
GA GV845
UT WOS:A1979GV84500004
PM 467478
DA 2022-09-13
ER

PT J
AU McIver, S
   Senior, E
   Francis, Z
AF McIver, Shane
   Senior, Elizabeth
   Francis, Zoe
TI Healing Fears, Conquering Challenges: Narrative Outcomes From a
   Wilderness Therapy Program
SO JOURNAL OF CREATIVITY IN MENTAL HEALTH
LA English
DT Article
DE Wilderness therapy; mental health; youth; narratives; qualitative
   research; creativity in counseling
ID ADVENTURE THERAPY; MENTAL-HEALTH; YOUTH
AB Despite the number of studies containing evaluations of the efficacy of wilderness therapy, in the extant literature there is little research regarding participant views that account for the successful outcomes reported. This qualitative study contains an investigation of the narratives of staff and residents at a youth-focused therapeutic community who took part in a wilderness program. The researchers of this study seek to identify what the participants consider meaningful and the most significant change that took place within the participants as a result of taking part in the wilderness program. Data analysis reveals a sequential stage-model emphasizing the importance of relationship to: (a) professional staff; (b) nature as a healing modality; (c) peers; and (d) self, with all four categories contributing to improved mental health in specific ways. Links bridging these relationships and the factors influencing the strength of those links are also discussed. Findings inform design and practice of future wilderness programs, staff training, and directions for further research.
C1 [McIver, Shane] Deakin Univ, Fac Hlth, Geelong, Vic, Australia.
   [Senior, Elizabeth; Francis, Zoe] EACH Social & Community Hlth, Wantirna South, Vic, Australia.
C3 Deakin University
RP Francis, Z (corresponding author), EACH Social & Community Hlth, Wantirna South, Vic, Australia.
EM zoe.francis@each.com.au
CR [Anonymous], 2007, QUALITATIVE RES NURS
   Bettmann JE, 2017, J children FAM STUD, V26, P511, DOI 10.1007/s10826-016-0577-4
   Bowen DJ, 2016, EVAL PROGRAM PLANN, V58, P49, DOI 10.1016/j.evalprogplan.2016.05.005
   Braun V., 2006, QUALITATIVE RES PSYC, V3, P77, DOI [10.1191/1478088706qp063oa, DOI 10.1191/1478088706QP063OA]
   Burns G. A., 1998, NATURE GUIDED THERAP
   Combs KM, 2016, J children FAM STUD, V25, P3322, DOI 10.1007/s10826-016-0497-3
   Cook EC, 2008, adolescents, V43, P751
   Davies R., 2005, A GUIDE TO ITS USE
   Dolgin R, 2014, J CREAT MENT HEALTH, V9, P83, DOI 10.1080/15401383.2013.864963
   Fernee CR, 2017, QUAL HEALTH RES, V27, P114, DOI 10.1177/1049732316655776
   Finlay L, 2014, QUAL RES PSYCHOL, V11, P121, DOI 10.1080/14780887.2013.807899
   Georgi A., 2009, DESCRIPTIVE PHENOMEN
   Giorgi Amedeo, 1997, J PHENOMENOL PSYCHOL, V28, P235, DOI [10.1163/156916297X00103, DOI 10.1163/156916297X00103]
   Hayhurst J., 2013, J ADVENTURE ED OUTDO, V15, P40
   Hoag MJ, 2014, J EXPERIENT EDUC, V37, P382, DOI 10.1177/1053825914540837
   Kellert S. R., 1993, BIOPHILIA HYPOTHESIS
   Leamy M, 2011, BRIT J PSYCHIAT, V199, P445, DOI 10.1192/bjp.bp.110.083733
   McDonald S, 2017, HEALTH PSYCHOL REV, V11, P307, DOI 10.1080/17437199.2017.1316672
   Norton CL, 2014, J EXP EDUC, V37, P46, DOI 10.1177/1053825913518895
   Patton M., 2007, QUALITATIVE RES EVAL
   Poroch N., 2009, SPIRITUALITY ABORIGI
   Roberts SD, 2017, J COUNS DEV, V95, P45, DOI 10.1002/jcad.12116
   Rohnke K. E., 2000, J EXPERIENTIAL ED, V23, P166, DOI [10.1177/105382590002300308, DOI 10.1177/105382590002300308]
   Russell KC, 2008, J GROUPS ADDICT RECO, V2, P68, DOI 10.1080/15560350802081264
   Stich T. F., 1983, J EXPT ED, V6, P23, DOI DOI 10.1177/105382598300600306?JOURNALCODE=JEEA
   Van Hoven L. J., 2014, MASTER SOCIAL WORK C
   Wallia S. S., 2008, AUSTR J OUTDOOR ED, V12, P39
NR 27
TC 6
Z9 6
U1 0
U2 13
PU ROUTLEDGE JOURNALS, TAYLOR & FRANCIS LTD
PI ABINGDON
PA 2-4 PARK SQUARE, MILTON PARK, ABINGDON OX14 4RN, OXON, ENGLAND
SN 1540-1383
EI 1540-1391
J9 J CREAT MENT HEALTH
JI J. Creat. Ment. Health
PY 2018
VL 13
IS 4
BP 392
EP 404
DI 10.1080/15401383.2018.1447415
PG 13
WC Psychology, Clinical
WE Emerging Sources Citation Index (ESCI)
SC Psychology
GA HA8DI
UT WOS:000450518200003
DA 2022-09-13
ER

PT J
AU Reese, RF
   Hadeedb, S
   Craig, H
   Beyer, A
   Gosling, M
AF Reese, Ryan F.
   Hadeedb, Sabrina
   Craig, Hannah
   Beyer, Alia
   Gosling, Marjorie
TI Ecowellbeing: integrating the natural world into wilderness therapy
   settings with intentionality
SO JOURNAL OF ADVENTURE EDUCATION AND OUTDOOR LEARNING
LA English
DT Article
DE Ecowellbeing; nature connection; outdoor behavioral healthcare;
   wellbeing; wilderness therapy
ID PRO-ENVIRONMENTAL BEHAVIOR; NATURE RELATEDNESS; ADVENTURE EDUCATION;
   HOLISTIC wellbeing; PLACE ATTACHMENT; STRESS RECOVERY; green space;
   LIFE; HEALTH; SCALE
AB Wilderness Therapy (WT) programming has been criticized for underutilizing nature as an active co-facilitator in treatment. Although some concept models in the field take into account nature's contributions in WT, an abundance of multidisciplinary research suggests that nature contact and connection could be of greater emphasis. The purpose of this article is to introduce the Ecowellbeing model as one empirically based approach for facilitating intentional nature connection in WT. The state of WT research and supporting theory are reported. The Ecowellbeing framework is overviewed and embedded within the multidisciplinary literature. A case example is presented and implications for integrating Ecowellbeing into WT practice, training, and research are discussed.
C1 [Reese, Ryan F.; Craig, Hannah; Beyer, Alia; Gosling, Marjorie] Oregon State Univ Cascades, Counseling Acad Unit, 1500 SW Chandler Ave, Bend, OR 97702 USA.
   [Hadeedb, Sabrina] Evoke Therapy Programs, Bend, OR USA.
C3 Oregon State University; Oregon State University Cascades
RP Reese, RF (corresponding author), Oregon State Univ Cascades, Counseling Acad Unit, 1500 SW Chandler Ave, Bend, OR 97702 USA.
EM ryan.reese@osucascades.edu
OI Reese, Ryan/0000-0001-7716-5610
CR Alvarsson JJ, 2010, INT J ENV RES PUB HE, V7, P1036, DOI 10.3390/ijerph7031036
   Annerstedt M, 2013, PHYSIOL BEHAV, V118, P240, DOI 10.1016/j.physbeh.2013.05.023
   Bacon S., 1983, CONSCIOUS USE METAPH
   Baklien B, 2016, ANTHROPOL MED, V23, P42, DOI 10.1080/13648470.2015.1056056
   Baldwin C., 2004, J EXPERIENTIAL ED, V25, P167, DOI DOI 10.1177/105382590402600307
   Barnett M, 2011, INT RES GEOGR ENVIRO, V20, P199, DOI 10.1080/10382046.2011.588501
   BERINGER A, 2004, J EXPERIENTIAL ED, V27, P51, DOI DOI 10.1177/105382590402700105
   Berman MG, 2008, PSYCHOL SCI, V19, P1207, DOI 10.1111/j.1467-9280.2008.02225.x
   Bettmann J, 2007, J AM PSYCHOANAL ASS, V55, P259, DOI 10.1177/00030651070550010103
   Bettmann JE, 2016, J children FAM STUD, V25, P2659, DOI 10.1007/s10826-016-0439-0
   Bezold CP, 2018, J adolescents HEALTH, V62, P488, DOI 10.1016/j.jadohealth.2017.10.008
   Binder M, 2017, J ECON BEHAV ORGAN, V137, P304, DOI 10.1016/j.jebo.2017.03.009
   Bocarro Jason, 1998, J EXPERIENTIAL ED, V21, P102, DOI [10.1177/105382599802100206, DOI 10.1177/105382599802100206]
   Boyd F, 2018, LANDSCAPE URBAN PLAN, V175, P102, DOI 10.1016/j.landurbplan.2018.03.016
   Byrne J, 2012, GEOFORUM, V43, P595, DOI 10.1016/j.geoforum.2011.10.002
   Camasso MJ, 2018, J ENVIRON EDUC, V49, P30, DOI 10.1080/00958964.2017.1357524
   Capaldi CA, 2014, FRONT PSYCHOL, V5, DOI 10.3389/fpsyg.2014.00976
   Cason D., 1994, J EXPT LEARNING, V17, P40, DOI [10.1177/105382599401700109, DOI 10.1177/105382599401700109]
   Chawla L., 2007, children YOUTH ENV, V17, P144, DOI DOI 10.7721/chilyoutenvi.17.4.0144
   children and Nature Network, 2018, NAT FAM
   Conrad Pam, 2012, Complement Ther Clin Pract, V18, P164, DOI 10.1016/j.ctcp.2012.05.002
   Cook EC, 2008, adolescents, V43, P751
   Cronon W, 1996, ENVIRON HIST, V1, P7, DOI 10.2307/3985059
   Davis-Berman J, 2012, J EXPERIENT EDUC, V35, P326, DOI 10.1177/105382591203500204
   Falk JH, 2010, ENVIRON BEHAV, V42, P479, DOI 10.1177/0013916509341244
   Fernee CR, 2017, QUAL HEALTH RES, V27, P114, DOI 10.1177/1049732316655776
   Frumkin H, 2017, ENVIRON HEALTH PERSP, V125, DOI 10.1289/EHP1663
   Gascon M, 2016, ENVIRON INT, V86, P60, DOI 10.1016/j.envint.2015.10.013
   Gass M., 2012, ADVENTURE THERAPY TH
   Gass M.A., 1993, ADVENTURE THERAPY TH
   Gillis HL., 1999, ADVENTURE PROGRAMMIN, P29
   Greenway Robert, 1995, ECOPSYCHOLOGY RESTOR
   Harper N. J., 2007, children YOUTH CARE FOR, V36, P111, DOI [10.1007/s10566-007-9035-1, DOI 10.1007/S10566-007-9035-1]
   Harper NJ, 2009, J ADVENTURE EDUC OUT, V9, P45, DOI 10.1080/14729670802460866
   Harper NJ, 2010, J EXP EDUC, V33, P38, DOI 10.5193/JEE.33.1.38
   Harper NJ., 2015, ADVENTURE PROGRAMMIN, P221
   Harris KI, 2016, INT J children SPIRITUA, V21, P90, DOI 10.1080/1364436X.2016.1164669
   Hattie J, 1997, REV EDUC RES, V67, P43, DOI 10.3102/00346543067001043
   Hill N., 2007, J MENTAL HEALTH COUN, V29, P338, DOI [10.17744/mehc.29.4.c6121j162j143178, DOI 10.17744/MEHC.29.4.C6121J162J143178]
   Hoyer S., 2012, ADVENTURE THERAPY TH, P95
   Jirasek I, 2017, LEISURE SCI, V39, P79, DOI 10.1080/01490400.2015.1136251
   Kahn PH, 2008, J ENVIRON PSYCHOL, V28, P192, DOI 10.1016/j.jenvp.2007.10.008
   Kaplan R., 1989, EXPERIENCE NATURE PS
   Kasser T., 2009, ECOPSYCHOLOGY, V1, P175, DOI [10.1089/eco.2009.0025, DOI 10.1089/ECO.2009.0025]
   KENDLER KS, 1992, ARCH GEN PSYCHIAT, V49, P273
   Kochanowski L., 2014, children YOUTH ENV, V24, P146
   Korpela KM, 2009, J ENVIRON PSYCHOL, V29, P95, DOI 10.1016/j.jenvp.2008.05.008
   Kuo M, 2018, FRONT PSYCHOL, V8, DOI 10.3389/fpsyg.2017.02253
   Leichtman Martin, 2001, RESIDENTIAL TREATMEN, V19, P21, DOI DOI 10.1300/J007V19N01_02
   Lohr VI, 2006, ENVIRON BEHAV, V38, P667, DOI 10.1177/0013916506287355
   Lutz AR, 1999, ENVIRON BEHAV, V31, P259, DOI 10.1177/00139169921972092
   Margalit D, 2014, children YOUTH CARE FOR, V43, P181, DOI 10.1007/s10566-013-9234-x
   Markevych I, 2014, BMC PUBLIC HEALTH, V14, DOI 10.1186/1471-2458-14-477
   Mayer FS, 2004, J ENVIRON PSYCHOL, V24, P503, DOI 10.1016/j.jenvp.2004.10.001
   Myers JE, 2008, J COUNS DEV, V86, P482, DOI 10.1002/j.1556-6678.2008.tb00536.x
   Nisbet EK, 2011, J HAPPINESS STUD, V12, P303, DOI 10.1007/s10902-010-9197-7
   Nisbet EK, 2009, ENVIRON BEHAV, V41, P715, DOI 10.1177/0013916508318748
   Petraviciene I, 2018, INT J ENV RES PUB HE, V15, DOI 10.3390/ijerph15030449
   Ramkissoon H, 2012, J SUSTAIN TOUR, V20, P257, DOI 10.1080/09669582.2011.602194
   Reese R. F, J HUMANISTIC COUNSEL
   Reese RF, 2016, INT J ADV COUNS, V38, P345, DOI 10.1007/s10447-016-9276-5
   Reese RF, 2014, J HUMANIST COUNS, V53, P63, DOI 10.1002/j.2161-1939.2014.00050.x
   Reese RF, 2015, INT J ADV COUNS, V37, P124, DOI 10.1007/s10447-014-9232-1
   Reese RF, 2012, J COUNS DEV, V90, P400, DOI 10.1002/j.1556-6676.2012.00050.x
   Roberts SD, 2017, J COUNS DEV, V95, P45, DOI 10.1002/jcad.12116
   Rossi Peter H., 2004, EVALUATION SYSTEMATI
   Roszak T., 1992, VOICE EARTH EXPLORAT
   Ruiz-Gallardo JR, 2013, J ENVIRON EDUC, V44, P252, DOI 10.1080/00958964.2013.786669
   Russell K. C., 2000, J EXPERIENTIAL ED, V23, P170, DOI DOI 10.1177/105382590002300309
   Russell K. C., 2001, J EXPERIENTIAL ED, V24, P70, DOI DOI 10.1177/105382590102400203
   Russell K.C., 2004, J ADVENTURE ED OUTDO, V4, P39, DOI [10.1080/14729670485200411, DOI 10.1080/14729670485200411]
   Russell KC, 2005, children YOUTH CARE FOR, V34, P209, DOI DOI 10.1007/S10566-005-3470-7
   Russell K, 2017, J EXPERIENT EDUC, V40, P135, DOI 10.1177/1053825917690541
   Russell KC, 2006, J ADVENTURE EDUC OUT, V6, P51, DOI 10.1080/14729670685200741
   Rutko EA, 2013, J EXPERIENT EDUC, V36, P218, DOI 10.1177/1053825913489107
   Schein D., 2014, children YOUTH ENV, V24, P78
   Schmitt MT, 2018, ECOL ECON, V143, P130, DOI 10.1016/j.ecolecon.2017.07.007
   Taylor AF, 2011, APPL PSYCHOL-HLTH WE, V3, P281, DOI 10.1111/j.1758-0854.2011.01052.x
   Truong S, 2016, LEARN LANDSC, V10, P361, DOI 10.36510/learnland.v10i1.738
   Ulrich R.S., 1983, BEHAV NATURAL ENV, P85
   ULRICH RS, 1984, SCIENCE, V224, P420, DOI 10.1126/science.6143402
   Ulrich RS., 1993, BIOPHILIA HYPOTHESIS, P73, DOI DOI 10.3389/FPSYG.2020.00511
   Unruh A, 2011, SCAND J CARING SCI, V25, P567, DOI 10.1111/j.1471-6712.2010.00865.x
   van den Berg M, 2015, URBAN FOR URBAN GREE, V14, P806, DOI 10.1016/j.ufug.2015.07.008
   Weinstein N, 2009, PERS SOC PSYCHOL B, V35, P1315, DOI 10.1177/0146167209341649
   Wells NM, 2000, ENVIRON BEHAV, V32, P775, DOI 10.1177/00139160021972793
   White R, 2012, EMOT BEHAV DIFFIC, V17, P13, DOI 10.1080/13632752.2012.652422
   Williams B., 2000, J children adolescents G, V10, P47, DOI DOI 10.1023/A:1009456511437
   Wilson E. O., 1984, BIOPHILIA
   Wilson SJ, 2000, EVAL PROGRAM PLANN, V23, P1, DOI 10.1016/S0149-7189(99)00040-3
   Younan D, 2016, J AM ACAD children PSY, V55, P591, DOI 10.1016/j.jaac.2016.05.002
   Zelenski JM, 2014, ENVIRON BEHAV, V46, P3, DOI 10.1177/0013916512451901
NR 92
TC 2
Z9 3
U1 0
U2 9
PU ROUTLEDGE JOURNALS, TAYLOR & FRANCIS LTD
PI ABINGDON
PA 2-4 PARK SQUARE, MILTON PARK, ABINGDON OX14 4RN, OXON, ENGLAND
SN 1472-9679
EI 1754-0402
J9 J ADVENTURE EDUC OUT
JI J. Adventure Educ. Outdoor Learn.
PD JUL 3
PY 2019
VL 19
IS 3
BP 202
EP 215
DI 10.1080/14729679.2018.1508357
PG 14
WC Education & Educational Research
WE Emerging Sources Citation Index (ESCI)
SC Education & Educational Research
GA IC0SS
UT WOS:000470670800002
DA 2022-09-13
ER

PT J
AU Bolt, KL
AF Bolt, Kirsten L.
TI Descending from the Summit: Aftercare Planning for adolescents in
   Wilderness Therapy
SO CONTEMPORARY FAMILY THERAPY
LA English
DT Article
DE Wilderness therapy; Residential treatment; adolescents; Aftercare
ID MINDFULNESS; INVENTORY; CONTINUUM; MODEL
AB Despite substantial gains adolescents and families can make in the intensely therapeutic and structured environment of wilderness therapy, regression is still a significant risk at the time of discharge. Accordingly, intentional and comprehensive aftercare planning is crucial to support adolescents and families internalize the changes begun in wilderness therapy. Wilderness therapy is a powerful and focused intervention, but it is not the solution. This article describes why most adolescents leaving wilderness therapy programs transition to longer-term, residential therapeutic schools and programs upon discharge. Although intentional separation of parents and children might appear counterintuitive, these settings often provide the least-restrictive environment. Their therapeutic benefit is explained using Bowen theory and the transtheoretical model of change. Considerations for a successful aftercare plan are identified, including the importance of the family therapeutic process in supporting adolescents clinical growth, and when going home upon discharge is recommended. Lastly, suggestions are offered for treatment providers to support families making difficult aftercare decisions.
C1 [Bolt, Kirsten L.] Open Sky Wilderness Therapy, POB 2201, Durango, CO 81302 USA.
RP Bolt, KL (corresponding author), Open Sky Wilderness Therapy, POB 2201, Durango, CO 81302 USA.
EM kirsten@openskywilderness.com
CR American Alpine Club, 1953, AM ALPINE J
   American Heart Association, 2015, HEART ATT REC FAQS
   Becker SP, 2010, children YOUTH CARE FOR, V39, P47, DOI 10.1007/s10566-009-9085-7
   Behrens E., 2006, P ANN CONV AM PSYCH
   Behrens E. N., 2010, J THERAPEUTIC SCH PR, V4, P106, DOI DOI 10.19157/JTSP.issue.04.01.05
   Bettmann JE, 2013, J children FAM STUD, V22, P1039, DOI 10.1007/s10826-012-9665-2
   Bettmann JE, 2011, children YOUTH CARE FOR, V40, P499, DOI 10.1007/s10566-011-9146-6
   Bettmann JE, 2009, children YOUTH CARE FOR, V38, P161, DOI 10.1007/s10566-009-9073-y
   BOGART G, 1991, AM J PSYCHOTHER, V45, P383, DOI 10.1176/appi.psychotherapy.1991.45.3.383
   Bowen M., 1978, FAMILY THERAPY CLIN
   Brinkmeyer M. Y., 2004, CLIN children PSYCHOL P, V9, P553, DOI DOI 10.1177/1359104504046159
   Duerden M., 2010, J THERPEUTIC SCH PRO, V4, P118, DOI DOI 10.19157/JTSP.ISSUE.04.01.06
   Eccles J., 2002, COMMUNITY PROGRAMS P
   Evashwick C, 1989, Health Matrix, V7, P30
   Ferguson G., 2009, SHOUTING SKY TROUBLE
   Gambrel LE, 2010, CONTEMP FAM THER, V32, P412, DOI 10.1007/s10591-010-9129-z
   Gillespie B, 2015, CONTEMP FAM THER, V37, P396, DOI 10.1007/s10591-015-9350-x
   Glasser W, 1998, CHOICE THEORY NEW PS
   Haley J, 1993, J HALEY MH ERICKSON
   Harper N. J., 2008, INT J children FAMILY W, V1, P19
   Independent Educational Consultants Association (IECA), 2015, HELP CLIENTS THER NE
   JACKSON D D, 1957, Psychiatr Q Suppl, V31, P79
   Kerr M., 1988, FAMILY EVALUATION AP
   Kim-Appel D., 2013, AM COUNS ASS C EXP C
   Kuabler-Ross E., 2014, GRIEF GRIEVING FINDI
   McGoldrick M, 2001, J MARITAL FAM THER, V27, P281, DOI 10.1111/j.1752-0606.2001.tb00325.x
   MILLER JJ, 1995, GEN HOSP PSYCHIAT, V17, P192, DOI 10.1016/0163-8343(95)00025-M
   Miller W.R., 2013, MOTIVATIONAL INTERVI, VThird Edn
   National Alliance of Therapeutic Schools and Programs, 2015, PROGR DEF
   Nickerson A. B., 2007, children YOUTH CARE FOR, V36, P73, DOI [10.1007/s10566-007-9032-4, DOI 10.1007/S10566-007-9032-4]
   Norton CL, 2014, children ADOLESC SOC WO, V31, P475, DOI 10.1007/s10560-014-0331-y
   Open Sky Wilderness Therapy, 2015, AFT DAT SET 20 UNPUB
   Pozatek K., 2010, PARALLEL PROCESS GRO
   Priestley A., 2014, CASE POINT MAGAZ JAN
   PROCHASKA JO, 1983, J CONSULT CLIN PSYCH, V51, P390, DOI 10.1037/0022-006X.51.3.390
   Prochaska JO, 1997, AM J HEALTH PROMOT, V12, P38, DOI 10.4278/0890-1171-12.1.38
   Russell K., 2002, children YOUTH CARE FOR, DOI DOI 10.1023/A:1021110417119
   Russell K. C., 2007, 2 U MINN
   Russell K. C., 1999, PERSONAL SOC ECOLOGI, VII
   Russell K. C., 2001, J EXPERIENTIAL ED, V24, P70, DOI DOI 10.1177/105382590102400203
   Russell KC, 2005, children YOUTH CARE FOR, V34, P209, DOI DOI 10.1007/S10566-005-3470-7
   Siegel D, 2013, BRAINSTORM
   Sklarow M., 2011, IECAS INSIGHTS NEWSL
   Skowron EA, 1998, J COUNS PSYCHOL, V45, P235, DOI 10.1037/0022-0167.45.3.235
   Taylor SJ, 2004, RES PRACT PERS SEV D, V29, P218, DOI 10.2511/rpsd.29.4.218
   Tucker A. R., 2015, children YOUTH CARE FOR, DOI [10.1007/s10566-015-9301-6, DOI 10.1007/S10566-015-9301-6.]
   Walach H, 2006, PERS INDIV DIFFER, V40, P1543, DOI 10.1016/j.paid.2005.11.025
   Wilder J, 2011, IECAS INSIGHTS NEWSL
NR 48
TC 4
Z9 4
U1 0
U2 5
PU SPRINGER
PI NEW YORK
PA 233 SPRING ST, NEW YORK, NY 10013 USA
SN 0892-2764
EI 1573-3335
J9 CONTEMP FAM THER
JI Contemp. Fam. Ther.
PD MAR
PY 2016
VL 38
IS 1
SI SI
BP 62
EP 74
DI 10.1007/s10591-016-9375-9
PG 13
WC Psychology, Clinical
WE Emerging Sources Citation Index (ESCI)
SC Psychology
GA FJ1DY
UT WOS:000412454100008
DA 2022-09-13
ER

PT J
AU GILLIS, HLL
   GASS, MA
AF GILLIS, HLL
   GASS, MA
TI BRINGING ADVENTURE INTO MARRIAGE AND FAMILY-THERAPY - AN INNOVATIVE
   EXPERIENTIAL APPROACH
SO JOURNAL OF MARITAL AND FAMILY THERAPY
LA English
DT Article
AB Outdoor adventure experiences, traditionally associated with programs like Outward Bound and Project Adventure, have evolved into specific interventions for a number of therapeutic populations. Once used primarily with dysfunctional adolescents, a series of presentations and writings have emerged that apply these techniques to marriage and family populations. This article presents a brief history and overview of the documented use of adventure experiences in marriage and family therapy and enrichment. Illustrations of actual techniques and recommendations for guiding future studies are also offered.
C1 UNIV NEW HAMPSHIRE,DEPT KINESIOL,DURHAM,NH 03824.
C3 University System Of New Hampshire; University of New Hampshire
RP GILLIS, HLL (corresponding author), GEORGIA COLL,MILLEDGEVILLE,GA 31061, USA.
RI Gass, Michael/S-4998-2019; Gillis, Lee/B-7192-2014
OI Gass, Michael/0000-0003-2050-3951; Gillis, Lee/0000-0003-4175-6456
CR [Anonymous], 1972, PEOPLEMAKING
   [Anonymous], 1987, BRADFORD PAPERS ANN
   BACON S, 1988, PARADOX DOUBLE BINDS
   Bacon S., 1983, CONSCIOUS USE METAPH
   Bacon S. B., 1989, RESIDENTIAL INPATIEN, P115, DOI [10.1007/978-1-4899-0927-5_7, DOI 10.1007/978-1-4899-0927-5_7]
   BACON SB, 1987, ED295780
   BANDOROFF S, 1992, UNPUB WILDERNESS FAM
   BANDOROFF S, 1990, UNPUB WILDERNESS ADV
   BERMAN DS, 1989, J INDEPENDENT SOCIAL, V3, P65
   Borton T., 1970, REACH TOUCH TEACH
   BURTON LM, 1981, THESIS RUTGERS U
   CHASE NK, 1981, ED241204
   CLAPP C, 1990, 18TH P J ANN ASS EXP, P71
   CREAL RS, 1986, 14TH P J ANN ASS EXP, P47
   DEAL G, 1983, OUTWARD BOUND ALCOHO, P30
   Ewert A.W., 1989, OUTDOOR ADVENTURE PU
   GALAGAN P, 1987, TRAIN DEV J, V41, P40
   Gass M.A., 1993, ADVENTURE THERAPY TH
   GASS MA, 1990, J COLL STUDENT DEV, V31, P33
   GASS MA, 1985, J EXPT ED, V10, P18
   GASS MA, 1990, J EXPT ED, V13, P29, DOI DOI 10.1177/105382599001300206
   GASS MA, 1991, J EXPERIENTIAL ED, V14, P8
   GERSTEIN J, 1989, OCT ANN C ASS EXPT E
   Gillis H. L., 1986, J SPECIALISTS GROUP, V11, P213, DOI DOI 10.1080/01933928608411859
   Gillis H. L., 1991, J ADDICTIONS OFFENDE, V12, P12, DOI [10.1002/j.2161-1874.1991.tb00077.x, DOI 10.1002/J.2161-1874.1991.TB00077.X]
   Gillis H. L., 1989, J MENTAL HEALTH COUN, V11, P345
   GILLIS HL, 1991, 19TH P J ANN ASS EXP, P29
   GILLIS HL, 1986, THESIS U GEORGIA
   GODFREY R, 1980, OUTWARD BOUND SCH PO
   Haley J., 1987, PROBLEM SOLVING THER
   HAUSSMANN SE, 1984, AAD8427540
   JOHNSON G, 1981, DELINQUENCY PREVENTI, V20
   KELLY F, 1968, ALTERNATIVE INSTITUT
   KIMBALL R, 1983, J EXPT ED, V5, P6
   KIMBALL RO, 1991, adolescents COUNSELOR, V4, P24
   KIRKPATRICK T, 1983, OUTWARD BOUND ALCOHO
   LABATE L, 1983, HDB MARITAL INTERVEN
   LEVITT L, 1982, P WILDERNESS PSYCHOL, P81
   MADANES C, 1989, STRATEGIC FAMILY THE
   MASON M, 1981, THESIS U MINNESOTA
   MASON MJ, 1987, CONTEMP FAM THER, V9, P90, DOI 10.1007/BF00890266
   MINER J, 1981, OUTWARD BOUND
   *OUTW BOUND USA, 1991, 1991 BROCH
   ROHNKE K, 1989, COWSTAILS COBRAS, V2
   ROHNKE K, 1988, BOTTOMLESS BAG
   ROLAND C, 1984, BRADFORD PAPERS, V4, P19
   Roland C. C., 1987, Therapeutic Recreation Journal, V21, P54
   Schoel J., 1988, ISLANDS HEALING GUID
   Shore A., 1977, OUTWARD BOUND REFERE
   Stich T. F., 1983, J EXPT ED, V5, P23
   STICH TF, 1984, ADV TREATING YOUNG A, P103
   STICH TF, 1981, ED239791
   STICH TF, 1983, ED247047
   WHITAKER C, 1981, HDB FAMILY THERAPY, P187
   WITMAN JP, 1989, AAD8907355
   ZEIG JK, 1992, EVOLUTION OF PSYCHOTHERAPY, P252
NR 56
TC 11
Z9 11
U1 0
U2 7
PU AMER ASSOC MARRIAGE FAMILY THERAPY
PI WASHINGTON
PA 1133 15TH ST NW, STE 300, WASHINGTON, DC 20005-2710
SN 0194-472X
J9 J MARITAL FAM THER
JI J. Marital Fam. Ther.
PD JUL
PY 1993
VL 19
IS 3
BP 273
EP 286
PG 14
WC Psychology, Clinical; Family Studies
WE Social Science Citation Index (SSCI)
SC Psychology; Family Studies
GA LP854
UT WOS:A1993LP85400006
DA 2022-09-13
ER

PT J
AU Armstrong, AM
   Munro, L
AF Armstrong, Anne M.
   Munro, Louise
TI Insider/Outsider: A Muslim Woman's Adventure Practicing "Alongside'
   Narrative Therapy
SO AUSTRALIAN AND NEW ZEALAND JOURNAL OF FAMILY THERAPY
LA English
DT Article
DE narrative therapy; Islam; Quran; Muslim woman; metaphor;
   autoethnography
ID SELF-ESTEEM; POSTSTRUCTURALISM; ACCULTURATION; PSYCHOTHERAPY;
   ORIENTALISM; CULTURE; HEALTH
AB The following paper centres on my unique experience as a white Australian therapist who is able to sympathise with a Western world view while being immersed in an Islamic world view. The goal is to share my journey as a Muslim Australian via an autoethnography reflexive method. Using diaries, intentional reflexive positioning, and multiple modes of supervision, I contemplate an Islamic identity and value system while negotiating poststructural therapies such as solution-focused collaborative, and in particular, narrative therapy as viable approaches to working with the Muslim community. There are two inquiries which are of interest. The first is to reflexively describe the experience of being a Muslim practitioner and wondering whether core differences in epistemological views between social constructionism and Islamic doctrine can be overcome. Secondly, this enquiry explores Quranic guidelines about how to perceive problems' in life, based on the premise that understanding how an Islamic world view addresses life's troubles may add to deeper conceptions of the role of difficulties. I propose that adherent Muslims have a natural metaphorical way of thinking that connects with some of the poststructural therapeutic skills and techniques and at the same time draw on past Quranic solutions for contemporary problems. Little has been written on narrative therapy as a suitable approach to working with Muslim clients. In the current paper I review my personal experience as a veiled Muslim therapist striving to implement narrative therapy alongside an Islamic epistemology.
C1 [Armstrong, Anne M.; Munro, Louise] Queensland Univ Technol, Kelvin Grove, Qld, Australia.
C3 Queensland University of Technology (QUT)
RP Armstrong, AM (corresponding author), Queensland Univ Technol, Sch Psychol & Counselling, Fac Hlth, 44 Musk Ave, Kelvin Grove, Qld 4059, Australia.
EM a.armstrong7@outlook.com
RI ; Munro, Louise/I-9758-2012
OI Armstrong, anne/0000-0003-3538-7332; Munro, Louise/0000-0001-8737-4360
CR Ahmed S, 2012, COUNSELING MUSLIMS: HANDBOOK OF MENTAL HEALTH ISSUES AND INTERVENTIONS, P281
   ANDERSEN T, 1987, FAM PROCESS, V26, P415, DOI 10.1111/j.1545-5300.1987.00415.x
   ANDERSON H, 1988, FAM PROCESS, V27, P371, DOI 10.1111/j.1545-5300.1988.00371.x
   Anderson H, 1992, THERAPY SOCIAL CONST, P25
   Barra A., 2013, HADITH 40 BE STRANGE
   Boylorn R.M., 2013, WRITING LIVES CRITIC
   Carey M, 2009, FAM PROCESS, V48, P319, DOI 10.1111/j.1545-5300.2009.01285.x
   Combs G, 2012, COUNS PSYCHOL, V40, P1033, DOI 10.1177/0011000012460662
   Dickerson VC, 2014, FAM PROCESS, V53, P401, DOI 10.1111/famp.12087
   Drewery W., 1992, NARRATIVE THERAPY PR, P32
   Dwairy M., 2006, COUNSELING PSYCHOTHE
   Dwairy M, 2009, J CLIN PSYCHOL, V65, P199, DOI 10.1002/jclp.20568
   Ellis C., 2010, QUALITATIVE SOCIAL R, V12, DOI DOI 10.17169/FQS-12.1.1589
   Epston D, 2014, AUST NZ J FAM THER, V35, P105, DOI 10.1002/anzf.1048
   Every D, 2014, AUST J PSYCHOL, V66, P241, DOI 10.1111/ajpy.12067
   Freedman R, 2016, NARRATIVE CRIM PROJE
   Friedman M, 2010, BASIC APPL SOC PSYCH, V32, P185, DOI 10.1080/01973531003738387
   Gellner E., 1992, POSTMODERNISM REASON
   Guessoum N, 2010, CULT STUD SCI EDUCAT, V5, P55, DOI 10.1007/s11422-009-9208-3
   Hamid S, 2006, HAWWA, V4, P76, DOI 10.1163/156920806777504553
   Helps S, 2017, J FAM THER, V39, P348, DOI 10.1111/1467-6427.12166
   HOFFMAN L, 1990, FAM PROCESS, V29, P1, DOI 10.1111/j.1545-5300.1990.00001.x
   Hussain F., 2011, ISLAMIC STUDIES, V50, P347
   Keshavarzi H, 2013, INT J PSYCHOL RELIG, V23, P230, DOI 10.1080/10508619.2012.712000
   Legowski T., 2001, J FAMILY PSYCHOTHERA, V12, P19, DOI DOI 10.1300/J085V12N01_02
   Lipka M., 2017, MUSLIMS ISLAM KEY FI
   LOWE R, 2004, FAMILY THERAPY CONST
   Morgan A., 2000, WHAT IS NARRATIVE TH
   Myerhoff B., 1982, CRACK MIRROR REFLEXI, P99, DOI DOI 10.9783/9781512806434-006
   Nadir A., 2012, COUNSELING MUSLIMS H
   Patel CJ, 2006, J RELIG HEALTH, V45, P93, DOI 10.1007/s10943-005-9009-2
   Pitard, 2017, FORUM QUALITATIVE SO, V18, P10, DOI 10.17169/fqs-18.3.2764
   Poppitt G, 2007, AUST J GUID COUNS, V17, P160, DOI 10.1375/ajgc.17.2.160
   Said E. W., 1997, COVERING ISLAM MEDIA
   Shah SM, 2008, J IMMIGR MINOR HEALT, V10, P429, DOI 10.1007/s10903-007-9106-2
   White M, 1995, RE AUTHORING LIVES I
   White M., 2007, MAPS NARRATIVE PRACT
   Wink P., 2012, PSYCHOL RELIG SPIRIT, P39
   Yu YL, 2010, ASIAN J WOMEN STUD, V16, P7
NR 39
TC 0
Z9 0
U1 0
U2 5
PU WILEY
PI HOBOKEN
PA 111 RIVER ST, HOBOKEN 07030-5774, NJ USA
SN 0814-723X
EI 1467-8438
J9 AUST NZ J FAM THER
JI Aust. N. Z. J. Fam. Ther.
PD JUN
PY 2018
VL 39
IS 2
BP 174
EP 185
DI 10.1002/anzf.1292
PG 12
WC Family Studies
WE Social Science Citation Index (SSCI)
SC Family Studies
GA GJ0NM
UT WOS:000434951100005
DA 2022-09-13
ER

PT J
AU Bosslet, E
   Papst, L
   Schroder-Neurohr, C
   Kollner, V
AF Bosslet, Elisabeth
   Papst, Lilia
   Schroeder-Neurohr, Christiane
   Koellner, Volker
TI Using endurance training in nature as a resource in inpatient
   psychotherapy
SO ZEITSCHRIFT FUR PSYCHOSOMATISCHE MEDIZIN UND PSYCHOTHERAPIE
LA German
DT Article
DE Psychosomatic Rehabilitation; Nature; Aerobic Exercise Training;
   Resource Activation
ID STRESS RECOVERY; REHABILITATION; THERAPY; OUTDOOR; ENVIRONMENTS;
   DEPRESSION; WINDOW; VIEW
AB Objectives: Although positive effects of nature on mental health are generally well-documented, clinical studies into the deliberate use of nature as a resource in in-patient psychotherapy are missing. The following study examined whether an endurance training intervention in psychosomatic rehabilitation showed differential effects on patients depending on its implementation in an indoor or outdoor nature setting.
   Methods: Endurance training indoors (ergometer) was compared to training outdoors in the nature (walking) in N= 88 in-patients of a psychosomatic rehabilitation clinic using a linear mixed effects model. Health effects were examined using a standardized questionnaire on somatic symptoms (Giessener Beschwerdebogen GBB-24) and a mood questionnaire (Aktuelle Stimmungsskala ASTS). Seasonal effects were assessed by testing half of the sample in summer and half in winter. Secondary analyses of the linear mixed effects model were run for depression as primary diagnostics which accounted for half of the sample.
   Results: A nature setting positively predicted improvements on the ASTS positive mood scale (B = 0.34; t(245) = 3.25; p = .001; P-Bonferroni = .052). No significant interaction was found between the effect of the training setting and depression as primary diagnostics (B = -0.05; t(245) = -0.30; p = .76) in secondary analyses.
   Conclusions: The results primarily point to an improvement in mood following endurance training in a nature setting. Improvements are independent of depression as the primary diagnostics.
C1 [Bosslet, Elisabeth] BAD Gesundheitszentrum, Saarbrucken, Germany.
   [Papst, Lilia; Koellner, Volker] Charite Univ Med Berlin, Forsch Grp Psychosomat Rehabil, Med Klin Mit Schwerpunkt Psychosomat, Ctr Innere Med & Dermatol, Berlin, Germany.
   [Schroeder-Neurohr, Christiane] MediClin Bliestalkliniken, Fachklin Psychosomat Med, Blieskastel, Germany.
   [Koellner, Volker] Reha Zentrum Seehof Deutsch Rentenversicherung Bu, Abt Verhaltenstherapie & Psychosomat, Teltow, Germany.
C3 Free University of Berlin; Humboldt University of Berlin; Charite
   Universitatsmedizin Berlin
RP Kollner, V (corresponding author), Rehazentrum Seehof Deutsch Rentenversicherung, Abt Verhaltenstherapie & Psychosomat, Lichterfelder Allee 55, D-14513 Teltow, Germany.
EM volker.koellner@charite.de
CR Annerstedt M, 2011, SCAND J PUBLIC HEALT, V39, P371, DOI 10.1177/1403494810396400
   Aspinall P, 2015, BRIT J SPORT MED, V49, P272, DOI 10.1136/bjsports-2012-091877
   Brahler E, 2000, PSYCHOTHER PSYCH MED, V50, P14, DOI 10.1055/s-2000-13233
   Brahler E., 2008, GIEENER BESCHWERDEBO, V3
   Bratman GN, 2019, SCI ADV, V5, DOI 10.1126/sciadv.aax0903
   Bratman GN, 2015, P NATL ACAD SCI USA, V112, P8567, DOI 10.1073/pnas.1510459112
   Browning MHEM, 2020, FRONT PSYCHOL, V11, DOI 10.3389/fpsyg.2020.02200
   Bruggemann S, 2018, REHABILITATION, V57, P24, DOI 10.1055/s-0043-102556
   Coon JT, 2011, ENVIRON SCI TECHNOL, V45, P1761, DOI 10.1021/es102947t
   Dalbert C, 1992, Z DIFFERENTIELLE DIA, V4, P207
   Diller H., 1999, CORPUS MEDICORUM GRA, V2
   Focht BC, 2009, RES Q EXERCISE SPORT, V80, P611
   Gladwell VF, 2013, EXTREME PHYSIOL MED, V2, DOI 10.1186/2046-7648-2-3
   Gritzka S, 2020, FRONT PSYCHIATRY, V11, DOI 10.3389/fpsyt.2020.00323
   Guhne U, 2016, PSYCHOTHER PSYCH MED, V66, P337, DOI 10.1055/s-0042-111733
   Howarth M, 2020, BMJ OPEN, V10, DOI 10.1136/bmjopen-2020-036923
   Hug SM, 2009, HEALTH PLACE, V15, P971, DOI 10.1016/j.healthplace.2009.03.002
   Kahn PH, 2008, J ENVIRON PSYCHOL, V28, P192, DOI 10.1016/j.jenvp.2007.10.008
   Kollner V, 2016, REHABILITATION, V55, P395, DOI 10.1055/s-0042-118307
   Kollner V, 2014, PSYCHOTHERAPEUT, V59, P485, DOI 10.1007/s00278-014-1085-x
   Kondo MC, 2020, INT J ENV RES PUB HE, V17, DOI 10.3390/ijerph17124213
   LAIRD NM, 1982, BIOMETRICS, V38, P963, DOI 10.2307/2529876
   Lefcheck JS, 2016, METHODS ECOL EVOL, V7, P573, DOI 10.1111/2041-210X.12512
   Linden M, 2006, PSYCHOTHER PSYCH MED, V56, P390, DOI 10.1055/s-2006-940012
   Maas J, 2009, J EPIDEMIOL COMMUN H, V63, P967, DOI 10.1136/jech.2008.079038
   McNair D.M., 1971, COLLEGIUM INTERANTIO
   Parsons R, 1998, J ENVIRON PSYCHOL, V18, P113, DOI 10.1006/jevp.1998.0086
   Pinheiro J., 2019, LINEAR NONLINEAR MIX
   Pretty J, 2005, INT J ENVIRON HEAL R, V15, P319, DOI 10.1080/09603120500155963
   Schwarzkopf K, 2019, Z PSYCHOSOM MED PSYC, V65, P183, DOI 10.13109/zptm.2019.65.2.183
   Seidler D, 2019, Z PSYCHOSOM MED PSYC, V65, P198, DOI 10.13109/zptm.2019.65.2.198
   ten Brink P., 2016, REPORT EUROPEAN COMM
   ULRICH RS, 1991, J ENVIRON PSYCHOL, V11, P201, DOI 10.1016/S0272-4944(05)80184-7
   ULRICH RS, 1984, SCIENCE, V224, P420, DOI 10.1126/science.6143402
   Wahrborg P, 2014, J REHABIL MED, V46, P271, DOI 10.2340/16501977-1259
NR 35
TC 2
Z9 2
U1 1
U2 2
PU VANDENHOECK & RUPRECHT GMBH & CO KG
PI GOTTINGEN
PA VIENNA UNIV PRESS, ROBERT BOSCH BREITE 6, D-37079 GOTTINGEN, GERMANY
SN 1438-3608
EI 2196-8349
J9 Z PSYCHOSOM MED PSYC
JI Z. Psychosom. Med. Psychother.
PY 2021
VL 67
IS 3
BP 290
EP 302
PG 13
WC Psychology, Clinical; Psychiatry; Psychology; Psychology,
   Multidisciplinary; Psychology, Psychoanalysis
WE Science Citation Index Expanded (SCI-EXPANDED); Social Science Citation Index (SSCI)
SC Psychology; Psychiatry
GA US0WR
UT WOS:000697158500005
PM 33511916
OA hybrid
DA 2022-09-13
ER

PT J
AU Kotera, Y
   Richardson, M
   Sheffield, D
AF Kotera, Yasuhiro
   Richardson, Miles
   Sheffield, David
TI Effects of Shinrin-Yoku (Forest Bathing) and Nature Therapy on Mental
   Health: a Systematic Review and Meta-analysis
SO INTERNATIONAL JOURNAL OF MENTAL HEALTH AND ADDICTION
LA English
DT Review
DE Forest therapy; Nature therapy; Mental health;
   Meta-analysis
ID ENVIRONMENTS; EXPOSURE; DEPRESSION; EXPERIENCE; RESPONSES; ADULTS;
   WINTER; SCALE
AB Shinrin-yoku, immersing oneself in nature using one's senses, has been receiving increased attention internationally. While most of the existing studies have focused on physical health, this systematic review and meta-analysis examined the mental health impacts of shinrin-yoku, using the PRISMA guidelines (PROSPERO registry: BLINDED). Of 497 articles retrieved on databases including PubMed/MEDLINE, PsycINFO, Science Direct and Google Scholar, twenty met the inclusion criteria. All studies were conducted in Asia and Europe, and used a variety of different bathing approaches (e.g. breathing, walking, yoga). While noting a need for more rigorous research and extensive follow-up evaluations, the findings indicate that shinrin-yoku can be effective in reducing mental health symptoms in the short term, particularly anxiety. More careful examination of shinrin-yoku practices is needed; longer follow-up with participants from a range of countries along with greater examination of potential mechanisms is needed for shinrin-yoku to be accepted into mainstream interventions.
C1 [Kotera, Yasuhiro; Richardson, Miles; Sheffield, David] Univ Derby, Human Sci Res Ctr, Derby, Derbyshire, England.
C3 University of Derby
RP Kotera, Y (corresponding author), Univ Derby, Human Sci Res Ctr, Derby, Derbyshire, England.
EM Y.Kotera@derby.ac.uk
RI Kotera, Yasuhiro/A-9823-2017
OI Kotera, Yasuhiro/0000-0002-0251-0085; Sheffield,
   David/0000-0001-9121-1783; Richardson, Miles/0000-0002-7223-7053
CR [Anonymous], 2016, FUNDAMENTAL FACTS ME
   Antonelli M, 2019, INT J BIOMETEOROL, V63, P1117, DOI 10.1007/s00484-019-01717-x
   Bielinis E, 2018, BALT FOR, V24, P218
   Bielinis E, 2019, FORESTS, V10, DOI 10.3390/f10010034
   Bielinis E, 2018, URBAN FOR URBAN GREE, V29, P276, DOI 10.1016/j.ufug.2017.12.006
   Bojic S, 2017, EUR J PSYCHOL, V13, P573, DOI 10.5964/ejop.v13i3.1138
   Boland A, 2013, DOING SYSTEMATIC REV
   Bratman GN, 2015, P NATL ACAD SCI USA, V112, P8567, DOI 10.1073/pnas.1510459112
   Brown T, 2013, HEALTH TECHNOL ASSES, V17, P1, DOI 10.3310/hta17310
   Callahan J.L., 2010, HUMAN RESOURCE DEV R, V9, P300, DOI DOI 10.1177/1534484310371492
   Chen HT, 2018, FORESTS, V9, DOI 10.3390/f9070403
   Chun MH, 2017, INT J NEUROSCI, V127, P199, DOI 10.3109/00207454.2016.1170015
   COHEN J, 1992, PSYCHOL BULL, V112, P155, DOI 10.1037/0033-2909.112.1.155
   Department of Health (DoH), 2011, NO HLTH MENT HLTH CR
   Dettori Joseph R, 2011, Evid Based Spine Care J, V2, P7, DOI 10.1055/s-0030-1267080
   Enck P, 2019, FRONT PSYCHIATRY, V10, DOI 10.3389/fpsyt.2019.00456
   European Forest Therapy Institute, 2019, BEC GUID
   Farmer P., 2016, 5 YEAR FORWARD VIEW
   Farre M, 2019, GIGASCIENCE, V8, DOI 10.1093/gigascience/giy162
   Forest Therapy Society, 2005, WHAT IS FOR THER
   Furuyashiki A, 2019, ENVIRON HEALTH PREV, V24, DOI 10.1186/s12199-019-0800-1
   Gierlach E, 2010, RISK ANAL, V30, P1539, DOI 10.1111/j.1539-6924.2010.01451.x
   Gilbert P, 2014, BRIT J CLIN PSYCHOL, V53, P6, DOI 10.1111/bjc.12043
   Gross JJ, 2013, EMOTION, V13, P359, DOI 10.1037/a0032135
   Guan H, 2017, ANN FOR RES, V60, P327, DOI 10.15287/afr.2017.897
   HAMILTON M, 1960, J NEUROL NEUROSUR PS, V23, P56, DOI 10.1136/jnnp.23.1.56
   Han JW, 2016, INT J ENV RES PUB HE, V13, DOI 10.3390/ijerph13030255
   Hansen MM, 2017, INT J ENV RES PUB HE, V14, DOI 10.3390/ijerph14080851
   Hewlett E., 2014, FOCUS MENTAL HLTH, DOI [10.1787/9789264124523-en, DOI 10.1787/9789264124523-EN]
   Horiuchi M., 2013, J AGING GERONTOL, V1, P9, DOI DOI 10.12974/2309-6128.2013.01.01.2
   Hunter MR, 2019, FRONT PSYCHOL, V10, DOI 10.3389/fpsyg.2019.00722
   James P, 2016, ENVIRON HEALTH PERSP, V124, P1344, DOI 10.1289/ehp.1510363
   Kamioka H, 2012, PSYCHOL RES BEHAV MA, V5, P85, DOI 10.2147/PRBM.S32402
   Kaplan R., 1989, EXPERIENCE NATURE PS
   Kim W, 2009, PSYCHIAT INVEST, V6, P245, DOI 10.4306/pi.2009.6.4.245
   Klassen TP, 1998, ARCH PEDIAT ADOL MED, V152, P700
   Korpela K, 2017, J ENVIRON PSYCHOL, V52, P81, DOI 10.1016/j.jenvp.2017.06.002
   Lederbogen F, 2011, NATURE, V474, P498, DOI 10.1038/nature10190
   Lee J, 2011, PUBLIC HEALTH, V125, P93, DOI 10.1016/j.puhe.2010.09.005
   Lee KJ, 2018, ENVIRON BEHAV, V50, P298, DOI 10.1177/0013916517700957
   Li Qing, 2010, Environmental Health and Preventive Medicine, V15, P9, DOI 10.1007/s12199-008-0068-3
   Lumber R, 2017, PLOS ONE, V12, DOI 10.1371/journal.pone.0177186
   Marques S, 2011, J ENVIRON PSYCHOL, V31, P314, DOI 10.1016/j.jenvp.2010.12.002
   Marquez Patricio V, 2016, Cerebrum, V2016
   Martin L, 2020, J ENVIRON PSYCHOL, V68, DOI 10.1016/j.jenvp.2020.101389
   Ministry of Health Labour and Welfare, 2004, REV VIS MENT HLTH ME
   Miyazaki Yoshifumi, 2018, SHINRIN YOKU JAPANES
   Moher David, 2009, BMJ, V339, pb2535, DOI 10.1136/bmj.b2535
   Morita E, 2007, PUBLIC HEALTH, V121, P54, DOI 10.1016/j.puhe.2006.05.024
   Nisbet EK, 2009, ENVIRON BEHAV, V41, P715, DOI 10.1177/0013916508318748
   Ochiai H, 2015, INT J ENV RES PUB HE, V12, P15222, DOI 10.3390/ijerph121214984
   Park B-J, 2012, EFFECT FOREST ENV PH, P55
   Park BJ, 2011, LANDSCAPE URBAN PLAN, V102, P24, DOI 10.1016/j.landurbplan.2011.03.005
   Patel V, 2007, BRIT MED BULL, V81-82, P81, DOI 10.1093/bmb/ldm010
   Payne M, 2019, ADV INTEGRATIVE MED, V6, pS109, DOI [10.1016/j.aimed.2019.03.316, DOI 10.1016/J.AIMED.2019.03.316]
   Piff PK, 2015, AWE SMALL SELF PROSO
   Pritchard A, 2020, J HAPPINESS STUD, V21, P1145, DOI 10.1007/s10902-019-00118-6
   Richardson M., 2016, EVOLUTIONARY PSYCHOL, V2, P308, DOI DOI 10.1007/S40806-016-0065-5
   Ritchie H, 2018, MENTAL HLTH
   Rojon C, 2011, J PERS PSYCHOL, V10, P133, DOI 10.1027/1866-5888/a000041
   Sackett D, 1997, PRACTICE TEACH EVIDE, V2
   Schumer MC, 2018, J CONSULT CLIN PSYCH, V86, P569, DOI 10.1037/ccp0000324
   Shanahan DF, 2016, SCI REP-UK, V6, DOI 10.1038/srep28551
   Shin Won Sop, 2012, Environmental Health and Preventive Medicine, V17, P73, DOI 10.1007/s12199-011-0215-0
   Song C, 2019, INT J ENV RES PUB HE, V16, DOI 10.3390/ijerph16020229
   Song CR, 2018, INT J ENV RES PUB HE, V15, DOI 10.3390/ijerph15122804
   Sonntag-Ostrom E, 2015, URBAN FOR URBAN GREE, V14, P607, DOI 10.1016/j.ufug.2015.06.002
   Takayama N, 2019, INT J ENV RES PUB HE, V16, DOI 10.3390/ijerph16081456
   Takayama N, 2014, INT J ENV RES PUB HE, V11, P7207, DOI 10.3390/ijerph110707207
   ULRICH RS, 1991, J ENVIRON PSYCHOL, V11, P201, DOI 10.1016/S0272-4944(05)80184-7
   Van Rhee H. J., 2015, USER MANUAL METAESSE
   Vujcic M, 2017, ENVIRON RES, V158, P385, DOI 10.1016/j.envres.2017.06.030
   Walsh Lucia M, 2018, J children Adolesc Couns, V4, P117, DOI 10.1080/23727810.2017.1381930
   Wells GA, 2000, NEWCASTLE OTTAWA SCA
   WHO, 2002, NAT MENT HLTH FIN RE
   Williams F., 2016, THIS IS YOUR BRAIN N
   Williams M., 2011, MINDFULNESS 8 WEEK P
   World Health Organization, 2013, MENT HLTH ACT PLAN 2
   Yu CP, 2017, INT J ENV RES PUB HE, V14, DOI 10.3390/ijerph14080897
NR 79
TC 52
Z9 52
U1 10
U2 57
PU SPRINGER
PI NEW YORK
PA ONE NEW YORK PLAZA, SUITE 4600, NEW YORK, NY, UNITED STATES
SN 1557-1874
EI 1557-1882
J9 INT J MENT HEALTH AD
JI Int. J. Mental Health Addict.
PD FEB
PY 2022
VL 20
IS 1
BP 337
EP 361
DI 10.1007/s11469-020-00363-4
EA JUL 2020
PG 25
WC Psychology, Clinical; Substance Abuse; Psychiatry
WE Science Citation Index Expanded (SCI-EXPANDED); Social Science Citation Index (SSCI)
SC Psychology; Substance Abuse; Psychiatry
GA YU9EP
UT WOS:000553279300001
OA hybrid
DA 2022-09-13
ER

PT J
AU Ptok, M
AF Ptok, M.
TI nature therapy: On overview
SO SPRACHE-STIMME-GEHOR
LA German
DT Article
DE nature therapy; animal-assisted therapy; horticultural therapy;
   complementary and alternative medicine; treating communication
   disorders; neurogenic communication disorder
ID ONE-YEAR SURVIVAL; SOCIAL SUPPORT; PET; RESPONSES; HYPNOSIS; BENEFITS;
   ANXIETY; STRESS; DOGS
AB nature therapy (NBT) has been incorporated into the practice of many medical and mental health professions. Occupational therapists, physical therapists, nurses, social workers, psychologists, and to a lesser extent, speech-language pathologists have used NBT practices as a complementary means of treating a variety of physical, emotional, and cognitive disorders. This article includes a description of NBT and the types that comprise the practice and a review of the literature demonstrating the use of NBT in the general population and, more specifically, with individuals with neurogenic communication disorders.
C1 Hannover Med Sch, Klin & Poliklin Phoniatrie & Padaudiol, D-30625 Hannover, Germany.
C3 Hannover Medical School
RP Ptok, M (corresponding author), Hannover Med Sch, Klin & Poliklin Phoniatrie & Padaudiol, Carl Neuberg Str 1,OE 6510, D-30625 Hannover, Germany.
EM Ptok.Martin@mh-hannover.de
RI Ptok, Martin/AAB-7021-2020
CR Abbott G., 1997, Activities, Adaptation & Aging, V22, P27, DOI 10.1300/J016v22n01_04
   ALLEN K, 1996, PSYCHOSOM MED, V58
   ALLEN KM, 1991, J PERS SOC PSYCHOL, V61, P582, DOI 10.1037/0022-3514.61.4.582
   ANDRSON RK, 1984, PET CONNECTION ITS I
   [Anonymous], 1989, EXPERIENCE NATURE
   Bassuk SS, 1999, ANN INTERN MED, V131, P165, DOI 10.7326/0003-4819-131-3-199908030-00002
   Batson K., 1998, COMPANION ANIMALS HU, P203
   BAUN MM, 1984, NURS RES, V33, P126
   BAUN MM, 2000, HDB ANIMAL ASSISTED, P237
   BENSON H, 1978, PSYCHOTHER PSYCHOSOM, V30, P229, DOI 10.1159/000287304
   Benson H., 1975, RELAXATION RESPONSE
   Benson H., 2000, J RES DEV EDUC, V33, P156
[truncated: 1,083,552 more chars]
